# Supplementary material for: (E)-1-(1,3-Benzodioxol-5-yl)-4,4-di­methyl­pent-1-en-3-one
Source: Acta Crystallogr Sect E Struct Rep Online. 2012 Feb 10;68(Pt 3):o634. doi: 10.1107/S1600536812004242 (PMC3295428; doi:10.1107/S1600536812004242)
Supplement: Supplementary file 1 [file e-68-0o634-sup1.cif]

##############################################################################
#                                                                            #
# This CIF contains the data in a paper accepted for publication in          #
# Acta Crystallographica Section E. It conforms to the requirements of       #
# Notes for Authors for Acta Crystallographica Section E, and has been       #
# peer reviewed under the auspices of the IUCr Commission on Journals.       #
#                                                                            #
# Full details of the Crystallographic Information File format               #
# are given in the paper "The Crystallographic Information File (CIF):       #
# a New Standard Archive File for Crystallography" by S. R. Hall, F. H.      #
# Allen and I. D. Brown [Acta Cryst. (1991), A47, 655-685].                  #
#                                                                            #
# The current version of the core CIF dictionary is obtainable from          #
# ftp://ftp.iucr.org/pub/cif_core.dic.                                       #
#                                                                            #
# Software is freely available for graphical display of the structure(s)     #
# in this CIF. For information consult the CIF software page                 #
# http://www.iucr.org/resources/cif/software.                                #
#                                                                            #
# This file may be used for bona fide research purposes within the           #
# scientific community so long as proper attribution is given to the journal # 
# article from which it was obtained.                                        #
#                                                                            #
##############################################################################
data_global
_audit_creation_method     'form.cif (version 2.0)'
_journal_data_validation_number     ?
_journal_date_recd_electronic     2012-01-31
_journal_date_accepted     2012-02-01
_journal_name_full     'Acta Crystallographica, Section E'
_journal_year     2012
_journal_volume     68
_journal_issue      3
_journal_page_first     o634
_journal_page_last     o634
_journal_paper_category     QO
_journal_paper_doi     10.1107/S1600536812004242
_journal_coeditor_code     HB6621
_publ_contact_author_name     'Professor Fun, Hoong-Kun'
_publ_contact_author_address
;
X-ray Crystallography Unit
School of Physics
Universiti Sains Malaysia
11800 USM, Penang
Malaysia
;
_publ_contact_author_email     hkfun@usm.my
_publ_contact_author_fax     '604 6579150'
_publ_contact_author_phone     '604 6533652'
_publ_section_title
;
(<i>E</i>)-1-(1,3-Benzodioxol-5-yl)-4,4-dimethylpent-1-en-3-one
;
loop_
    _publ_author_name
    _publ_author_footnote
    _publ_author_address
    'Hoong-Kun Fun'
;
Thomson Reuters ResearcherID: A-3561-2009.
;
;
X-ray Crystallography Unit
School of Physics
Universiti Sains Malaysia
11800 USM, Penang
Malaysia
;
    'Ching Kheng Quah'
;
Thomson Reuters ResearcherID: A-5525-2009.
;
;
X-ray Crystallography Unit
School of Physics
Universiti Sains Malaysia
11800 USM, Penang
Malaysia
;
    'Mohamed I. Attia' ?
;
Department of Pharmaceutical Chemistry
College of Pharmacy
King Saud University
Riyadh 11451
Saudi Arabia
and Medicinal and Pharmaceutical Chemistry Department
Pharmaceutical and Drug Industries Research Division
National Research Centre
12622 Dokki
Giza
Egypt
;
    'Mohammed F. El-Behairy' ?
;
Medicinal and Pharmaceutical Chemistry Department
Pharmaceutical and Drug Industries Research Division
National Research Centre
12622 Dokki
Giza
Egypt
;
    'Omar A. Al-Deeb' ?
;
Department of Pharmaceutical Chemistry
College of Pharmacy
King Saud University
Riyadh 11451
Saudi Arabia
;
data_I
_audit_creation_method     SHELXL97
_chemical_name_systematic
;
(<i>E</i>)-1-(1,3-Benzodioxol-5-yl)-4,4-dimethylpent-1-en-3-one
;
_chemical_name_common     ?
_chemical_formula_moiety     'C14 H16 O3'
_chemical_formula_sum     'C14 H16 O3'
_chemical_formula_iupac     'C14 H16 O3'
_chemical_formula_weight     232.27
_chemical_melting_point     ?
_symmetry_cell_setting     monoclinic
_symmetry_space_group_name_H-M     'P 21/m'
_symmetry_space_group_name_Hall     '-P 2yb'
loop_
    _symmetry_equiv_pos_as_xyz
    'x, y, z'
    '-x, y+1/2, -z'
    '-x, -y, -z'
    'x, -y-1/2, z'
_cell_length_a     6.53050(10)
_cell_length_b     6.67980(10)
_cell_length_c     13.7264(2)
_cell_angle_alpha     90.00
_cell_angle_beta     96.6760(10)
_cell_angle_gamma     90.00
_cell_volume     594.719(15)
_cell_formula_units_Z     2
_cell_measurement_reflns_used     4988
_cell_measurement_theta_min     2.99
_cell_measurement_theta_max     32.74
_cell_measurement_temperature     100.0(10)
_exptl_crystal_description     block
_exptl_crystal_colour     colourless
_exptl_crystal_size_max     0.421
_exptl_crystal_size_mid     0.315
_exptl_crystal_size_min     0.25
_exptl_crystal_density_diffrn     1.297
_exptl_crystal_density_meas     ?
_exptl_crystal_density_method     'not measured'
_exptl_crystal_F_000     248
_exptl_absorpt_coefficient_mu     0.090
_exptl_absorpt_correction_type     multi-scan
_exptl_absorpt_process_details     '(SADABS; Bruker, 2009)'
_exptl_absorpt_correction_T_min     0.9630
_exptl_absorpt_correction_T_max     0.9778
_exptl_special_details
;
The crystal was placed in the cold stream of an Oxford Cryosystems
Cobra open-flow nitrogen cryostat (Cosier & Glazer, 1986) operating
at 100.0 (1) K.
;
_diffrn_ambient_temperature     100
_diffrn_radiation_type     MoK\a
_diffrn_radiation_wavelength     0.71073
_diffrn_radiation_source     'fine-focus sealed tube'
_diffrn_radiation_monochromator     graphite
_diffrn_measurement_device_type     'Bruker SMART APEXII CCD'
_diffrn_measurement_method     '\f and \w'
_diffrn_detector_area_resol_mean     ?
_diffrn_reflns_number     8645
_diffrn_reflns_av_R_equivalents     0.0177
_diffrn_reflns_av_sigmaI/netI     0.0161
_diffrn_reflns_theta_min     2.99
_diffrn_reflns_theta_max     32.74
_diffrn_reflns_theta_full     32.74
_diffrn_measured_fraction_theta_max     0.994
_diffrn_measured_fraction_theta_full     0.994
_diffrn_reflns_limit_h_min     -9
_diffrn_reflns_limit_h_max     9
_diffrn_reflns_limit_k_min     -9
_diffrn_reflns_limit_k_max     10
_diffrn_reflns_limit_l_min     -20
_diffrn_reflns_limit_l_max     20
_diffrn_standards_number     0
_diffrn_standards_interval_count     .
_diffrn_standards_interval_time     .
_diffrn_standards_decay_%     ?
_refine_special_details
;
Refinement of F^2^ against ALL reflections.  The weighted R-factor wR and
goodness of fit S are based on F^2^, conventional R-factors R are based
on F, with F set to zero for negative F^2^. The threshold expression of
F^2^ > 2sigma(F^2^) is used only for calculating R-factors(gt) etc. and is
not relevant to the choice of reflections for refinement.  R-factors based
on F^2^ are statistically about twice as large as those based on F, and
R-factors based on ALL data will be even larger.
;
_reflns_number_total     2336
_reflns_number_gt     2117
_reflns_threshold_expression     I>2\s(I)
_refine_ls_structure_factor_coef     Fsqd
_refine_ls_matrix_type     full
_refine_ls_R_factor_all     0.0401
_refine_ls_R_factor_gt     0.0370
_refine_ls_wR_factor_gt     0.1068
_refine_ls_wR_factor_ref     0.1103
_refine_ls_goodness_of_fit_ref     1.051
_refine_ls_restrained_S_all     1.051
_refine_ls_number_reflns     2336
_refine_ls_number_parameters     138
_refine_ls_number_restraints     0
_refine_ls_hydrogen_treatment     refall
_refine_ls_weighting_scheme     calc
_refine_ls_weighting_details
       'calc w = 1/[\s^2^(Fo^2^)+(0.0687P)^2^+0.0862P] where P=(Fo^2^+2Fc^2^)/3'
_atom_sites_solution_hydrogens     geom
_atom_sites_solution_primary     direct
_atom_sites_solution_secondary     difmap
_refine_ls_shift/su_max     0.001
_refine_ls_shift/su_mean     0.001
_refine_diff_density_max     0.479
_refine_diff_density_min     -0.282
_refine_ls_extinction_method     none
_refine_ls_extinction_coef     ?
loop_
    _atom_type_symbol
    _atom_type_description
    _atom_type_scat_dispersion_real
    _atom_type_scat_dispersion_imag
    _atom_type_scat_source
    'C' 'C' 0.0033 0.0016
                         'International Tables Vol C Tables 4.2.6.8 and 6.1.1.4'
    'H' 'H' 0.0000 0.0000
                         'International Tables Vol C Tables 4.2.6.8 and 6.1.1.4'
    'O' 'O' 0.0106 0.0060
                         'International Tables Vol C Tables 4.2.6.8 and 6.1.1.4'
_computing_data_collection     'APEX2 (Bruker, 2009)'
_computing_cell_refinement     'SAINT (Bruker, 2009)'
_computing_data_reduction     'SAINT (Bruker, 2009)'
_computing_structure_solution     'SHELXTL (Sheldrick, 2008)'
_computing_structure_refinement     'SHELXTL (Sheldrick, 2008)'
_computing_molecular_graphics     'SHELXTL (Sheldrick, 2008)'
_computing_publication_material
;
SHELXTL (Sheldrick, 2008) and PLATON (Spek, 2009)
;
loop_
    _atom_site_type_symbol
    _atom_site_label
    _atom_site_fract_x
    _atom_site_fract_y
    _atom_site_fract_z
    _atom_site_U_iso_or_equiv
    _atom_site_adp_type
    _atom_site_calc_flag
    _atom_site_refinement_flags
    _atom_site_occupancy
    _atom_site_symmetry_multiplicity
    _atom_site_disorder_assembly
    _atom_site_disorder_group
    O O1 -0.08309(10) 0.7500 0.73220(5) 0.01756(15) Uani d S 1 2 . .
    O O2 0.23387(11) 0.7500 0.67099(5) 0.02109(16) Uani d S 1 2 . .
    O O3 -0.10343(12) 0.7500 0.11962(5) 0.0284(2) Uani d S 1 2 . .
    C C1 -0.27995(14) 0.7500 0.46990(7) 0.01734(18) Uani d S 1 2 . .
    C C2 -0.29527(14) 0.7500 0.57113(7) 0.01815(18) Uani d S 1 2 . .
    C C3 -0.11215(14) 0.7500 0.63184(6) 0.01431(16) Uani d S 1 2 . .
    C C4 0.13580(14) 0.7500 0.75950(6) 0.01731(17) Uani d S 1 2 . .
    C C5 0.07776(13) 0.7500 0.59505(6) 0.01401(16) Uani d S 1 2 . .
    C C6 0.09473(13) 0.7500 0.49674(6) 0.01446(16) Uani d S 1 2 . .
    C C7 -0.08980(13) 0.7500 0.43188(6) 0.01338(16) Uani d S 1 2 . .
    C C8 -0.08717(14) 0.7500 0.32577(6) 0.01474(16) Uani d S 1 2 . .
    C C9 0.08137(14) 0.7500 0.27781(6) 0.01558(17) Uani d S 1 2 . .
    C C10 0.06467(14) 0.7500 0.16901(6) 0.01549(17) Uani d S 1 2 . .
    C C11 0.26558(13) 0.7500 0.12174(6) 0.01458(16) Uani d S 1 2 . .
    C C12 0.21897(17) 0.7500 0.01018(7) 0.0271(2) Uani d S 1 2 . .
    C C13 0.39093(12) 0.56198(11) 0.15410(6) 0.02431(16) Uani d . 1 1 . .
    H H1A -0.406(3) 0.7500 0.4256(12) 0.032(4) Uiso d S 1 2 . .
    H H2A -0.424(3) 0.7500 0.5974(12) 0.031(4) Uiso d S 1 2 . .
    H H4A 0.1728(15) 0.6272(15) 0.7976(7) 0.018(2) Uiso d . 1 1 . .
    H H6A 0.239(2) 0.7500 0.4738(11) 0.025(4) Uiso d S 1 2 . .
    H H8A -0.220(3) 0.7500 0.2883(12) 0.034(4) Uiso d S 1 2 . .
    H H9A 0.218(3) 0.7500 0.3117(12) 0.032(4) Uiso d S 1 2 . .
    H H12A 0.138(2) 0.631(2) -0.0117(9) 0.041(3) Uiso d . 1 1 . .
    H H12B 0.350(3) 0.7500 -0.0180(12) 0.030(4) Uiso d S 1 2 . .
    H H13A 0.4241(18) 0.5522(18) 0.2246(9) 0.034(3) Uiso d . 1 1 . .
    H H13B 0.3154(19) 0.4437(18) 0.1331(8) 0.033(3) Uiso d . 1 1 . .
    H H13C 0.5215(17) 0.5639(16) 0.1247(8) 0.026(3) Uiso d . 1 1 . .
loop_
    _atom_site_aniso_label
    _atom_site_aniso_U_11
    _atom_site_aniso_U_22
    _atom_site_aniso_U_33
    _atom_site_aniso_U_12
    _atom_site_aniso_U_13
    _atom_site_aniso_U_23
    O1 0.0164(3) 0.0258(3) 0.0112(3) 0.000 0.0045(2) 0.000
    O2 0.0137(3) 0.0385(4) 0.0113(3) 0.000 0.0022(2) 0.000
    O3 0.0141(3) 0.0557(6) 0.0153(3) 0.000 0.0012(2) 0.000
    C1 0.0124(4) 0.0258(4) 0.0141(4) 0.000 0.0029(3) 0.000
    C2 0.0133(4) 0.0272(4) 0.0149(4) 0.000 0.0054(3) 0.000
    C3 0.0147(4) 0.0167(4) 0.0122(3) 0.000 0.0046(3) 0.000
    C4 0.0173(4) 0.0231(4) 0.0119(3) 0.000 0.0032(3) 0.000
    C5 0.0123(3) 0.0173(4) 0.0127(3) 0.000 0.0027(3) 0.000
    C6 0.0127(3) 0.0187(4) 0.0126(3) 0.000 0.0040(3) 0.000
    C7 0.0127(3) 0.0157(4) 0.0123(3) 0.000 0.0034(3) 0.000
    C8 0.0142(3) 0.0180(4) 0.0123(3) 0.000 0.0030(3) 0.000
    C9 0.0142(4) 0.0210(4) 0.0119(3) 0.000 0.0029(3) 0.000
    C10 0.0136(4) 0.0206(4) 0.0127(3) 0.000 0.0036(3) 0.000
    C11 0.0137(3) 0.0178(4) 0.0130(3) 0.000 0.0045(3) 0.000
    C12 0.0222(5) 0.0465(7) 0.0136(4) 0.000 0.0065(3) 0.000
    C13 0.0235(3) 0.0215(3) 0.0302(3) 0.0061(3) 0.0129(3) 0.0056(3)
_geom_special_details
;
 All esds (except the esd in the dihedral angle between two l.s. planes)
 are estimated using the full covariance matrix.  The cell esds are taken
 into account individually in the estimation of esds in distances, angles
 and torsion angles; correlations between esds in cell parameters are only
 used when they are defined by crystal symmetry.  An approximate (isotropic)
 treatment of cell esds is used for estimating esds involving l.s. planes.
;
loop_
    _geom_bond_atom_site_label_1
    _geom_bond_atom_site_label_2
    _geom_bond_site_symmetry_2
    _geom_bond_distance
    _geom_bond_publ_flag
    O1 C3 . 1.3685(10) ?
    O1 C4 . 1.4350(11) ?
    O2 C5 . 1.3706(11) ?
    O2 C4 . 1.4378(11) ?
    O3 C10 . 1.2214(11) ?
    C1 C7 . 1.4018(12) ?
    C1 C2 . 1.4046(12) ?
    C1 H1A . 0.967(17) ?
    C2 C3 . 1.3758(13) ?
    C2 H2A . 0.952(17) ?
    C3 C5 . 1.3924(11) ?
    C4 H4A . 0.988(10) ?
    C5 C6 . 1.3668(11) ?
    C6 C7 . 1.4125(12) ?
    C6 H6A . 1.026(16) ?
    C7 C8 . 1.4587(12) ?
    C8 C9 . 1.3465(12) ?
    C8 H8A . 0.956(18) ?
    C9 C10 . 1.4848(12) ?
    C9 H9A . 0.960(17) ?
    C10 C11 . 1.5298(12) ?
    C11 C12 . 1.5262(13) ?
    C11 C13 4_575 1.5363(9) ?
    C11 C13 . 1.5363(9) ?
    C12 H12A . 0.985(13) ?
    C12 H12B . 0.980(17) ?
    C13 H13A . 0.969(12) ?
    C13 H13B . 0.958(12) ?
    C13 H13C . 0.985(11) ?
loop_
    _geom_angle_atom_site_label_1
    _geom_angle_atom_site_label_2
    _geom_angle_atom_site_label_3
    _geom_angle_site_symmetry_1
    _geom_angle_site_symmetry_3
    _geom_angle
    _geom_angle_publ_flag
    C3 O1 C4 . . 106.27(6) ?
    C5 O2 C4 . . 106.12(7) ?
    C7 C1 C2 . . 122.43(8) ?
    C7 C1 H1A . . 119.6(10) ?
    C2 C1 H1A . . 117.9(10) ?
    C3 C2 C1 . . 116.25(8) ?
    C3 C2 H2A . . 120.9(10) ?
    C1 C2 H2A . . 122.9(10) ?
    O1 C3 C2 . . 128.23(8) ?
    O1 C3 C5 . . 109.87(8) ?
    C2 C3 C5 . . 121.90(8) ?
    O1 C4 O2 . . 107.90(7) ?
    O1 C4 H4A . . 108.2(6) ?
    O2 C4 H4A . . 110.0(6) ?
    C6 C5 O2 . . 127.76(8) ?
    C6 C5 C3 . . 122.41(8) ?
    O2 C5 C3 . . 109.83(7) ?
    C5 C6 C7 . . 117.46(8) ?
    C5 C6 H6A . . 119.0(9) ?
    C7 C6 H6A . . 123.5(9) ?
    C1 C7 C6 . . 119.55(8) ?
    C1 C7 C8 . . 119.05(8) ?
    C6 C7 C8 . . 121.41(7) ?
    C9 C8 C7 . . 126.39(8) ?
    C9 C8 H8A . . 118.6(10) ?
    C7 C8 H8A . . 115.0(10) ?
    C8 C9 C10 . . 121.54(8) ?
    C8 C9 H9A . . 122.2(10) ?
    C10 C9 H9A . . 116.3(10) ?
    O3 C10 C9 . . 120.97(8) ?
    O3 C10 C11 . . 121.63(8) ?
    C9 C10 C11 . . 117.40(7) ?
    C12 C11 C10 . . 110.16(8) ?
    C12 C11 C13 . 4_575 109.12(5) ?
    C10 C11 C13 . 4_575 109.38(5) ?
    C12 C11 C13 . . 109.12(5) ?
    C10 C11 C13 . . 109.38(5) ?
    C13 C11 C13 4_575 . 109.67(8) ?
    C11 C12 H12A . . 110.1(7) ?
    C11 C12 H12B . . 108.4(10) ?
    H12A C12 H12B . . 110.1(9) ?
    C11 C13 H13A . . 113.2(7) ?
    C11 C13 H13B . . 110.4(7) ?
    H13A C13 H13B . . 107.0(10) ?
    C11 C13 H13C . . 109.2(6) ?
    H13A C13 H13C . . 107.8(9) ?
    H13B C13 H13C . . 109.1(9) ?
loop_
    _geom_torsion_atom_site_label_1
    _geom_torsion_atom_site_label_2
    _geom_torsion_atom_site_label_3
    _geom_torsion_atom_site_label_4
    _geom_torsion_site_symmetry_1
    _geom_torsion_site_symmetry_2
    _geom_torsion_site_symmetry_3
    _geom_torsion_site_symmetry_4
    _geom_torsion
    _geom_torsion_publ_flag
    C7 C1 C2 C3 . . . . 0.0 ?
    C4 O1 C3 C2 . . . . 180.0 ?
    C4 O1 C3 C5 . . . . 0.0 ?
    C1 C2 C3 O1 . . . . 180.0 ?
    C1 C2 C3 C5 . . . . 0.0 ?
    C3 O1 C4 O2 . . . . 0.0 ?
    C5 O2 C4 O1 . . . . 0.0 ?
    C4 O2 C5 C6 . . . . 180.0 ?
    C4 O2 C5 C3 . . . . 0.0 ?
    O1 C3 C5 C6 . . . . 180.0 ?
    C2 C3 C5 C6 . . . . 0.0 ?
    O1 C3 C5 O2 . . . . 0.0 ?
    C2 C3 C5 O2 . . . . 180.0 ?
    O2 C5 C6 C7 . . . . 180.0 ?
    C3 C5 C6 C7 . . . . 0.0 ?
    C2 C1 C7 C6 . . . . 0.0 ?
    C2 C1 C7 C8 . . . . 180.0 ?
    C5 C6 C7 C1 . . . . 0.0 ?
    C5 C6 C7 C8 . . . . 180.0 ?
    C1 C7 C8 C9 . . . . 180.0 ?
    C6 C7 C8 C9 . . . . 0.0 ?
    C7 C8 C9 C10 . . . . 180.0 ?
    C8 C9 C10 O3 . . . . 0.0 ?
    C8 C9 C10 C11 . . . . 180.0 ?
    O3 C10 C11 C12 . . . . 0.0 ?
    C9 C10 C11 C12 . . . . 180.0 ?
    O3 C10 C11 C13 . . . 4_575 119.93(5) ?
    C9 C10 C11 C13 . . . 4_575 -60.07(5) ?
    O3 C10 C11 C13 . . . . -119.93(5) ?
    C9 C10 C11 C13 . . . . 60.07(5) ?
loop_
    _geom_hbond_atom_site_label_D
    _geom_hbond_atom_site_label_H
    _geom_hbond_atom_site_label_A
    _geom_hbond_site_symmetry_A
    _geom_hbond_distance_DH
    _geom_hbond_distance_HA
    _geom_hbond_distance_DA
    _geom_hbond_angle_DHA
    _geom_hbond_publ_flag
    C2 H2A O2 1_455 0.953(19) 2.557(19) 3.5092(12) 179.0(14) yes
_iucr_refine_instructions_details
;
TITL mav_0m in P2(1)/m (100K)
CELL  0.71073    6.5305    6.6798   13.7264    90.000    96.676    90.000
ZERR  2           0.0001    0.0001    0.0002     0.000     0.001     0.000
LATT   1
SYMM             - X ,    0.50000 + Y ,            - Z
SFAC C H O
UNIT 28 32 6
TEMP -173.000
SIZE 0.25 0.315 0.421
L.S. 10
BOND $H
FMAP 2 1 60
OMIT 0 0 1
PLAN 20
ACTA
CONF
WGHT      0.0687      0.0862
FVAR       0.83865
O1    3   -0.083093    0.750000    0.732197    10.50000    0.01643    0.02577 =
         0.01118    0.00000    0.00446    0.00000
O2    3    0.233869    0.750000    0.670987    10.50000    0.01372    0.03848 =
         0.01128    0.00000    0.00216    0.00000
O3    3   -0.103422    0.750000    0.119615    10.50000    0.01410    0.05573 =
         0.01527    0.00000    0.00122    0.00000
C1    1   -0.279941    0.750000    0.469901    10.50000    0.01241    0.02584 =
         0.01412    0.00000    0.00293    0.00000
C2    1   -0.295265    0.750000    0.571125    10.50000    0.01330    0.02718 =
         0.01488    0.00000    0.00541    0.00000
C3    1   -0.112155    0.750000    0.631840    10.50000    0.01475    0.01668 =
         0.01225    0.00000    0.00458    0.00000
C4    1    0.135805    0.750000    0.759504    10.50000    0.01732    0.02308 =
         0.01193    0.00000    0.00320    0.00000
C5    1    0.077756    0.750000    0.595052    10.50000    0.01235    0.01729 =
         0.01270    0.00000    0.00272    0.00000
C6    1    0.094726    0.750000    0.496738    10.50000    0.01275    0.01866 =
         0.01257    0.00000    0.00397    0.00000
C7    1   -0.089798    0.750000    0.431888    10.50000    0.01267    0.01566 =
         0.01230    0.00000    0.00343    0.00000
C8    1   -0.087167    0.750000    0.325770    10.50000    0.01424    0.01798 =
         0.01236    0.00000    0.00298    0.00000
C9    1    0.081362    0.750000    0.277814    10.50000    0.01424    0.02095 =
         0.01188    0.00000    0.00289    0.00000
C10   1    0.064674    0.750000    0.169009    10.50000    0.01358    0.02064 =
         0.01275    0.00000    0.00358    0.00000
C11   1    0.265590    0.750000    0.121745    10.50000    0.01368    0.01780 =
         0.01298    0.00000    0.00451    0.00000
C12   1    0.218972    0.750000    0.010185    10.50000    0.02225    0.04652 =
         0.01363    0.00000    0.00650    0.00000
C13   1    0.390925    0.561980    0.154102    11.00000    0.02354    0.02149 =
         0.03022    0.00564    0.01291    0.00611
H1A   2   -0.406275    0.750000    0.425557    10.50000    0.03140
H2A   2   -0.424064    0.750000    0.597484    10.50000    0.03046
H4A   2    0.172810    0.627172    0.797591    11.00000    0.01845
H6A   2    0.238597    0.750000    0.473777    10.50000    0.02500
H8A   2   -0.220010    0.750000    0.288256    10.50000    0.03374
H9A   2    0.218567    0.750000    0.311803    10.50000    0.03139
H12A  2    0.137936    0.630496   -0.011722    11.00000    0.04118
H12B  2    0.350221    0.750000   -0.018035    10.50000    0.03048
H13A  2    0.424088    0.552143    0.224642    11.00000    0.03367
H13B  2    0.315403    0.443717    0.133072    11.00000    0.03316
H13C  2    0.521528    0.563904    0.124718    11.00000    0.02595
HKLF 4
REM  mav_0m in P2(1)/m (100K)
REM R1 =  0.0369 for   2117 Fo > 4sig(Fo)  and  0.0401 for all   2336 data
REM    138 parameters refined using      0 restraints
END
WGHT      0.0687      0.0862
REM Highest difference peak  0.478,  deepest hole -0.282,  1-sigma level  0.060
Q1    1  -0.0114  0.7500  0.6141  10.50000  0.05    0.48
Q2    1   0.0864  0.7500  0.5434  10.50000  0.05    0.44
Q3    1  -0.2040  0.7500  0.6025  10.50000  0.05    0.43
Q4    1  -0.2900  0.7500  0.5196  10.50000  0.05    0.43
Q5    1   0.0678  0.7500  0.2222  10.50000  0.05    0.42
Q6    1  -0.1829  0.7500  0.4531  10.50000  0.05    0.41
Q7    1  -0.0048  0.7500  0.3016  10.50000  0.05    0.40
Q8    1   0.0066  0.7500  0.4617  10.50000  0.05    0.38
Q9    1   0.1585  0.7500  0.1458  10.50000  0.05    0.36
Q10   1  -0.0879  0.7500  0.3793  10.50000  0.05    0.36
Q11   1   0.3291  0.6521  0.1378  11.00000  0.05    0.32
Q12   1   0.2456  0.7500  0.0725  10.50000  0.05    0.31
Q13   1  -0.0947  0.7500  0.6887  10.50000  0.05    0.18
Q14   1  -0.0260  0.7500  0.1412  10.50000  0.05    0.16
Q15   1   0.1653  0.7500  0.6366  10.50000  0.05    0.16
Q16   1   0.1708  0.7500  0.4745  10.50000  0.05    0.16
Q17   1   0.1840  0.7500  0.7167  10.50000  0.05    0.15
Q18   1   0.3859  0.5230  0.1965  11.00000  0.05    0.14
Q19   1   0.4762  0.6172  0.2428  11.00000  0.05    0.14
Q20   1   0.1883  0.5623  0.0008  11.00000  0.05    0.13
;
