# Supplementary material for: (E)-1-(1,3-Benzodioxol-5-yl)-4,4-di­methyl­pent-1-en-3-one
Source: Acta Crystallogr Sect E Struct Rep Online. 2012 Feb 10;68(Pt 3):o634. doi: 10.1107/S1600536812004242 (PMC3295428; doi:10.1107/S1600536812004242)
Supplement: Supplementary file 2 [file e-68-0o634-Isup2.hkl]

# 
# h,k,l, Fc-squared, Fo-squared, sigma(Fo-squared) and status flag 
# 
data_I
_shelx_title ' mav_0m in P2(1)/m (100K)' 
_shelx_refln_list_code          4 
_shelx_F_calc_maximum      126.38 
_exptl_crystal_F_000       248.00 
_reflns_d_resolution_high  0.6570 
 
loop_ 
 _symmetry_equiv_pos_as_xyz 
 'x, y, z' 
 '-x, y+1/2, -z' 
 '-x, -y, -z' 
 'x, -y-1/2, z' 
 
_cell_length_a     6.5305 
_cell_length_b     6.6798 
_cell_length_c    13.7264 
_cell_angle_alpha  90.000 
_cell_angle_beta   96.676 
_cell_angle_gamma  90.000 
 
_shelx_F_squared_multiplier     1.000 
 
loop_ 
 _refln_index_h 
 _refln_index_k 
 _refln_index_l 
 _refln_F_squared_calc 
 _refln_F_squared_meas 
 _refln_F_squared_sigma 
 _refln_observed_status 
   1   0   0     4870.97     4120.46     74.60 o 
   2   0   0       49.59       54.34      1.20 o 
   3   0   0       35.80       31.92      0.50 o 
   4   0   0      386.88      366.97      4.75 o 
   5   0   0      742.29      682.27      7.03 o 
   6   0   0     1075.00     1021.21     10.42 o 
   7   0   0      102.41      100.36      2.78 o 
   8   0   0        2.07        1.46      0.45 o 
   9   0   0        0.00       -0.02      0.33 o 
   1   1   0      298.82      269.08      2.54 o 
   2   1   0        0.02        0.17      0.05 o 
   3   1   0      256.72      270.92      2.29 o 
   4   1   0      256.87      261.13      1.89 o 
   5   1   0       47.34       44.30      0.51 o 
   6   1   0      220.99      224.72      2.36 o 
   7   1   0        0.00        0.24      0.12 o 
   8   1   0        0.03        0.34      0.23 o 
   9   1   0       27.97       27.11      1.05 o 
   0   2   0    15970.64    14224.91    249.63 o 
   1   2   0     6219.99     5979.14     86.48 o 
   2   2   0      107.44      103.99      1.00 o 
   3   2   0       92.75       94.04      0.92 o 
   4   2   0       30.41       26.27      0.41 o 
   5   2   0     1104.91     1075.64      9.36 o 
   6   2   0      713.98      692.24      7.33 o 
   7   2   0       80.14       79.06      1.17 o 
   8   2   0        4.34        4.74      0.49 o 
   9   2   0       13.63       14.44      0.78 o 
   1   3   0        5.01        6.02      0.13 o 
   2   3   0       61.72       65.94      0.65 o 
   3   3   0      423.39      415.78      3.19 o 
   4   3   0       36.99       38.28      0.52 o 
   5   3   0       61.87       60.42      0.87 o 
   6   3   0       61.51       61.81      1.06 o 
   7   3   0       17.77       18.72      0.85 o 
   8   3   0        7.63        7.46      0.44 o 
   9   3   0       26.66       29.19      1.33 o 
   0   4   0     5119.74     5205.49     46.55 o 
   1   4   0     1202.86     1357.14      9.86 o 
   2   4   0        8.95        7.56      0.16 o 
   3   4   0        3.66        4.20      0.18 o 
   4   4   0       54.07       57.23      0.91 o 
   5   4   0      568.97      565.77      7.77 o 
   6   4   0      506.53      498.32      4.69 o 
   7   4   0       65.16       64.30      1.35 o 
   8   4   0        0.18        0.12      0.32 o 
   9   4   0        1.91        2.75      0.39 o 
   1   5   0       28.00       24.64      0.34 o 
   2   5   0       21.22       16.95      0.37 o 
   3   5   0        3.53        2.28      0.17 o 
   4   5   0       50.97       55.48      0.97 o 
   5   5   0       13.62       14.60      0.44 o 
   6   5   0      113.55      110.73      1.64 o 
   7   5   0        4.36        4.08      0.35 o 
   8   5   0        0.86        1.12      0.31 o 
   0   6   0     1943.22     1997.12     26.54 o 
   1   6   0      316.38      346.08      3.32 o 
   2   6   0        0.02        0.03      0.10 o 
   3   6   0        0.39        0.68      0.17 o 
   4   6   0       61.79       60.02      1.39 o 
   5   6   0      235.64      236.72      2.86 o 
   6   6   0      326.02      330.42      3.90 o 
   7   6   0       27.96       27.09      0.76 o 
   1   7   0        0.31        0.13      0.19 o 
   2   7   0       10.75       11.40      0.74 o 
   3   7   0       13.94       14.53      0.62 o 
   4   7   0        7.86        8.00      0.91 o 
   5   7   0       14.67       14.72      1.10 o 
   6   7   0       15.24       14.67      0.60 o 
   7   7   0        1.55        1.54      0.31 o 
   0   8   0      440.55      442.20      8.57 o 
   1   8   0      268.11      271.68      3.26 o 
   2   8   0        0.37        2.65      0.56 o 
   3   8   0        5.45        5.53      0.48 o 
   4   8   0        3.39        1.99      0.58 o 
   6   8   0      104.34      112.59      3.64 o 
   1   9   0        0.17        0.62      0.32 o 
   2   9   0        4.03        4.17      0.44 o 
   3   9   0        3.54        2.69      0.63 o 
   4   9   0        0.53        0.37      0.47 o 
   0  10   0      275.30      279.16      5.89 o 
   1  10   0       55.20       56.86      2.46 o 
  -9   0   1       19.38       19.52      1.25 o 
  -8   0   1       55.99       56.27      2.06 o 
  -7   0   1        0.04        0.10      0.22 o 
  -6   0   1      117.49      112.93      1.63 o 
  -5   0   1      420.31      399.84      3.67 o 
  -4   0   1       82.88       83.62      0.93 o 
  -3   0   1      154.05      158.05      1.51 o 
  -2   0   1      582.23      611.11     10.48 o 
  -1   0   1      464.95      480.27      6.49 o 
   1   0   1     1084.86     1068.94     18.54 o 
   2   0   1      504.58      480.48      8.34 o 
   3   0   1      362.59      380.00      4.81 o 
   4   0   1       96.44      113.97      1.72 o 
   5   0   1      152.43      138.19      2.11 o 
   6   0   1        7.46        7.26      0.71 o 
   7   0   1        0.16        0.13      0.24 o 
   8   0   1        0.08       -0.02      0.25 o 
   9   0   1        4.70        5.38      0.80 o 
  -9   1   1        8.63        8.01      0.66 o 
  -8   1   1       72.72       72.52      1.70 o 
  -7   1   1       11.70       12.74      0.41 o 
  -6   1   1        4.48        4.49      0.23 o 
  -5   1   1       28.24       26.62      0.36 o 
  -4   1   1       30.91       25.23      0.32 o 
  -3   1   1      340.64      401.14      2.98 o 
  -2   1   1      702.18      756.88      6.28 o 
  -1   1   1     1054.77     1032.21      8.73 o 
   0   1   1       31.54       38.89      0.63 o 
   1   1   1      827.64      850.62      9.01 o 
   2   1   1        2.49        3.05      0.35 o 
   3   1   1        1.91        2.92      0.16 o 
   4   1   1        1.06        1.55      0.10 o 
   5   1   1        0.38        0.26      0.17 o 
   6   1   1       73.76       76.78      1.23 o 
   7   1   1        8.82        9.86      0.55 o 
   8   1   1        8.39        8.40      0.78 o 
   9   1   1       16.86       18.59      0.86 o 
  -9   2   1        2.54        3.53      0.47 o 
  -8   2   1        3.64        4.05      0.54 o 
  -7   2   1       30.06       28.53      0.61 o 
  -6   2   1       44.44       40.18      0.73 o 
  -5   2   1      283.36      277.99      2.70 o 
  -4   2   1      316.50      317.70      2.85 o 
  -3   2   1       29.10       31.65      0.41 o 
  -2   2   1        5.78        5.86      0.15 o 
  -1   2   1      310.05      323.27      2.75 o 
   0   2   1     1714.66     1759.52     32.74 o 
   1   2   1       36.36       27.27      0.40 o 
   2   2   1       58.89       71.92      0.93 o 
   3   2   1       36.55       38.07      0.47 o 
   4   2   1       19.16       23.63      0.38 o 
   5   2   1       30.84       24.50      0.48 o 
   6   2   1       85.99       86.50      1.37 o 
   7   2   1       15.53       13.22      0.50 o 
   8   2   1        0.43        0.90      0.28 o 
   9   2   1       12.68       12.19      0.98 o 
  -9   3   1        0.63        0.49      0.29 o 
  -8   3   1       62.30       63.75      1.50 o 
  -7   3   1       29.37       30.45      0.59 o 
  -6   3   1       17.45       16.00      0.42 o 
  -5   3   1      123.80      125.60      1.42 o 
  -4   3   1        2.16        2.63      0.15 o 
  -3   3   1      239.47      261.08      2.37 o 
  -2   3   1       38.98       35.92      0.56 o 
  -1   3   1        0.51        0.35      0.05 o 
   0   3   1      112.99      100.99      0.94 o 
   1   3   1      485.62      562.69      4.14 o 
   2   3   1        1.09        0.93      0.07 o 
   3   3   1       86.27       94.09      0.93 o 
   4   3   1       91.65       92.73      0.98 o 
   5   3   1        7.00        6.69      0.26 o 
   6   3   1       52.60       56.54      0.95 o 
   7   3   1        0.34        0.55      0.18 o 
   8   3   1        1.18        1.03      0.27 o 
   9   3   1        2.08        2.39      0.41 o 
  -9   4   1        4.96        5.43      0.68 o 
  -8   4   1       10.14        9.39      0.74 o 
  -7   4   1        5.15        3.97      0.29 o 
  -6   4   1       53.06       51.81      0.95 o 
  -5   4   1      202.35      203.98      2.11 o 
  -4   4   1      124.86      125.71      1.24 o 
  -3   4   1        5.48        4.09      0.16 o 
  -2   4   1        5.53        5.59      0.14 o 
  -1   4   1       80.12       84.47      0.78 o 
   0   4   1      339.43      366.96      2.43 o 
   1   4   1       65.81       75.79      0.65 o 
   2   4   1        0.01        0.17      0.08 o 
   3   4   1       21.08       23.59      0.45 o 
   4   4   1        5.60        5.75      0.22 o 
   5   4   1       61.79       61.52      0.88 o 
   6   4   1       31.11       30.94      0.62 o 
   7   4   1        2.34        2.39      0.34 o 
   8   4   1        0.67        0.75      0.22 o 
  -8   5   1       30.51       32.24      0.90 o 
  -7   5   1        1.80        2.31      0.27 o 
  -6   5   1        8.35        9.20      0.45 o 
  -5   5   1        0.79        1.38      0.18 o 
  -4   5   1       22.40       21.67      1.19 o 
  -3   5   1       59.94       59.31      0.88 o 
  -2   5   1      128.40      126.94      1.29 o 
  -1   5   1      164.15      163.76      1.40 o 
   0   5   1       25.75       27.26      0.32 o 
   1   5   1       44.31       58.32      1.17 o 
   2   5   1        1.30        0.25      0.07 o 
   3   5   1        2.88        1.78      0.24 o 
   4   5   1        0.04        0.01      0.08 o 
   5   5   1        7.86        8.68      0.30 o 
   6   5   1       40.40       41.50      0.75 o 
   7   5   1       19.75       18.00      0.82 o 
   8   5   1        7.71        6.60      0.62 o 
  -8   6   1       13.96       15.07      1.35 o 
  -7   6   1        0.31        0.43      0.20 o 
  -6   6   1       34.78       35.29      0.83 o 
  -5   6   1      162.96      167.72      2.91 o 
  -4   6   1       39.38       39.13      1.08 o 
  -3   6   1       13.97       13.23      0.45 o 
  -2   6   1       18.13       18.18      0.49 o 
  -1   6   1       33.98       36.73      0.55 o 
   0   6   1       76.16       82.05      0.84 o 
   1   6   1       87.79       91.56      1.87 o 
   2   6   1        6.35        4.66      0.32 o 
   3   6   1       20.20       21.56      0.72 o 
   4   6   1        0.43        0.05      0.18 o 
   5   6   1       54.23       53.72      1.07 o 
   6   6   1        8.43        7.31      0.42 o 
   7   6   1        2.26        2.32      0.92 o 
  -7   7   1        3.02        2.79      0.56 o 
  -6   7   1        0.97        1.34      0.26 o 
  -5   7   1       19.72       20.49      0.86 o 
  -4   7   1        0.02       -0.18      0.18 o 
  -3   7   1       35.17       37.21      1.03 o 
  -2   7   1        4.40        4.74      0.40 o 
  -1   7   1       11.57       10.89      0.47 o 
   0   7   1        2.61        2.68      0.17 o 
   1   7   1       46.84       45.16      0.98 o 
   2   7   1        3.36        4.24      0.42 o 
   3   7   1        3.52        3.41      0.59 o 
   4   7   1       24.97       23.42      1.34 o 
   5   7   1        0.00        0.04      0.34 o 
   6   7   1       36.04       35.59      1.00 o 
   7   7   1        2.59        2.39      0.65 o 
  -6   8   1       10.72       11.25      1.22 o 
  -5   8   1       62.87       63.11      2.49 o 
  -4   8   1       74.80       77.52      2.69 o 
  -3   8   1        6.82        6.96      1.22 o 
  -2   8   1        0.17        0.42      0.20 o 
  -1   8   1       19.56       18.60      0.69 o 
   0   8   1       91.34       91.25      1.53 o 
   1   8   1        2.25        2.58      0.24 o 
   2   8   1       15.90       17.00      0.99 o 
   3   8   1        0.02        0.13      0.36 o 
   4   8   1        0.72        0.76      0.42 o 
   5   8   1        6.61        4.59      0.82 o 
   6   8   1       33.13       32.33      1.83 o 
  -4   9   1        0.26        0.89      0.49 o 
  -3   9   1       16.86       16.89      1.27 o 
  -2   9   1        0.46        0.44      0.25 o 
  -1   9   1        5.52        6.56      0.38 o 
   0   9   1        0.30        0.49      0.23 o 
   1   9   1       22.34       19.00      0.54 o 
   2   9   1        0.87        0.57      0.23 o 
   3   9   1        0.27        0.74      0.43 o 
   4   9   1       14.46       15.64      1.24 o 
  -1  10   1        7.11        7.98      0.72 o 
   0  10   1       17.63       16.90      1.13 o 
   1  10   1       29.31       29.44      0.85 o 
  -9   0   2        0.09       -0.29      0.29 o 
  -8   0   2        0.19        0.18      0.33 o 
  -7   0   2        0.67        0.32      0.27 o 
  -6   0   2      261.15      250.06      2.56 o 
  -5   0   2      118.40      103.51      1.17 o 
  -4   0   2      145.09      165.00      1.69 o 
  -3   0   2       11.29       11.39      0.22 o 
  -2   0   2     1404.24     1471.40     13.43 o 
  -1   0   2      154.13      161.43      2.23 o 
   0   0   2      208.82      199.63      1.89 o 
   1   0   2     1707.04     1618.70     28.08 o 
   2   0   2        4.15        4.75      0.30 o 
   3   0   2       80.69       75.57      1.18 o 
   4   0   2       72.75       77.88      1.29 o 
   5   0   2      211.83      199.21      2.86 o 
   6   0   2       70.58       70.09      2.06 o 
   7   0   2       75.55       75.62      2.33 o 
   8   0   2        2.41        1.88      0.51 o 
   9   0   2        0.91        1.83      0.55 o 
  -9   1   2        7.61        8.15      0.68 o 
  -8   1   2      109.76      117.59      2.31 o 
  -7   1   2        0.02        0.63      0.16 o 
  -6   1   2      219.49      205.34      1.93 o 
  -5   1   2       39.34       41.62      0.58 o 
  -4   1   2        0.01        0.27      0.12 o 
  -3   1   2       79.84       88.83      0.67 o 
  -2   1   2      365.13      412.34      3.14 o 
  -1   1   2      509.66      532.17      4.03 o 
   0   1   2     2942.90     2972.43     23.04 o 
   1   1   2        1.23        1.00      0.15 o 
   2   1   2       14.58       15.16      0.31 o 
   3   1   2       72.28       83.60      1.09 o 
   4   1   2        1.00        1.60      0.11 o 
   5   1   2       24.64       24.05      0.56 o 
   6   1   2       19.43       19.18      0.54 o 
   7   1   2        3.51        5.18      0.46 o 
   8   1   2       18.31       19.77      0.90 o 
   9   1   2        5.17        3.85      0.51 o 
  -9   2   2        0.82        0.39      0.30 o 
  -8   2   2        4.32        4.11      0.33 o 
  -7   2   2       26.26       25.62      0.59 o 
  -6   2   2       41.70       36.22      0.58 o 
  -5   2   2      298.83      285.33      2.49 o 
  -4   2   2       79.37       83.32      0.84 o 
  -3   2   2       45.76       41.41      0.41 o 
  -2   2   2       11.87       12.48      0.19 o 
  -1   2   2      388.52      375.04      3.18 o 
   0   2   2        2.83        5.11      0.13 o 
   1   2   2      638.51      653.15      8.20 o 
   2   2   2      410.38      443.18      3.57 o 
   3   2   2      412.34      417.38      3.44 o 
   4   2   2        2.59        2.40      0.26 o 
   5   2   2      153.75      148.71      1.93 o 
   6   2   2       14.24       13.90      0.48 o 
   7   2   2        8.93        9.70      0.53 o 
   8   2   2        6.02        6.82      0.60 o 
   9   2   2        0.32        0.13      0.23 o 
  -9   3   2       26.95       28.05      2.70 o 
  -8   3   2       30.82       32.39      0.74 o 
  -7   3   2        4.82        7.48      0.41 o 
  -6   3   2      111.67      107.97      1.46 o 
  -5   3   2      110.11      112.26      1.29 o 
  -4   3   2       83.53       84.44      0.90 o 
  -3   3   2      163.86      173.36      1.50 o 
  -2   3   2      172.33      182.93      2.56 o 
  -1   3   2      518.51      559.88      3.92 o 
   0   3   2      368.39      413.60      3.07 o 
   1   3   2      239.80      251.66      1.96 o 
   2   3   2       79.14       82.53      1.06 o 
   3   3   2       53.64       56.94      0.70 o 
   4   3   2       16.47       18.48      0.34 o 
   5   3   2       85.17       83.99      1.08 o 
   6   3   2        1.46        1.05      0.20 o 
   7   3   2        6.57        8.75      0.50 o 
   8   3   2       24.63       23.93      0.75 o 
   9   3   2        0.10        0.11      0.23 o 
  -9   4   2        0.10        0.01      0.24 o 
  -8   4   2        2.57        2.17      0.26 o 
  -7   4   2        3.89        3.64      0.29 o 
  -6   4   2       56.77       54.54      0.85 o 
  -5   4   2      107.47      105.08      1.24 o 
  -4   4   2       74.78       74.39      1.37 o 
  -3   4   2        0.47        0.33      0.07 o 
  -2   4   2       53.26       51.21      0.52 o 
  -1   4   2        6.57        5.27      0.14 o 
   0   4   2       11.57        7.42      0.15 o 
   1   4   2      304.90      320.72      2.44 o 
   2   4   2       84.58       98.95      1.00 o 
   3   4   2       67.60       59.45      0.74 o 
   4   4   2        5.26        6.82      0.33 o 
   5   4   2       83.24       86.83      1.12 o 
   6   4   2       20.84       20.81      0.63 o 
   7   4   2       21.12       21.90      0.69 o 
   8   4   2        1.04        0.95      0.25 o 
  -8   5   2       69.63       69.79      1.21 o 
  -7   5   2        0.15        0.31      0.16 o 
  -6   5   2       79.66       79.22      1.32 o 
  -5   5   2        1.21        1.02      0.16 o 
  -4   5   2        2.11        2.07      0.57 o 
  -3   5   2        1.22        2.14      0.22 o 
  -2   5   2       65.04       64.43      0.79 o 
  -1   5   2       33.66       38.92      0.58 o 
   0   5   2      425.58      434.81      3.18 o 
   1   5   2       19.53       16.90      0.24 o 
   2   5   2        5.42        5.41      0.22 o 
   3   5   2       17.01       14.51      0.43 o 
   4   5   2        2.19        2.35      0.18 o 
   5   5   2        0.01        0.09      0.11 o 
   6   5   2       10.23       12.01      0.80 o 
   7   5   2        0.53        0.63      0.27 o 
   8   5   2        6.27        5.70      1.14 o 
  -8   6   2        0.01        0.19      0.22 o 
  -7   6   2        0.67        0.90      0.20 o 
  -6   6   2       44.44       45.01      0.91 o 
  -5   6   2       38.14       39.91      1.85 o 
  -4   6   2       43.30       43.15      1.15 o 
  -3   6   2       11.19       11.30      0.43 o 
  -2   6   2       45.03       43.78      0.83 o 
  -1   6   2        4.37        4.78      0.22 o 
   0   6   2        9.73        9.65      0.31 o 
   1   6   2      112.08      114.89      1.36 o 
   2   6   2       16.05       21.45      0.51 o 
   3   6   2        1.35        0.84      0.34 o 
   4   6   2        6.51        7.75      0.39 o 
   5   6   2       66.14       66.36      1.13 o 
   6   6   2       13.45       14.66      0.73 o 
   7   6   2       25.14       26.14      1.03 o 
  -7   7   2        3.82        3.89      0.33 o 
  -6   7   2       30.15       29.70      1.19 o 
  -5   7   2       11.74       10.77      0.65 o 
  -4   7   2       13.92       14.83      1.28 o 
  -3   7   2       12.85       14.66      0.51 o 
  -2   7   2       15.91       16.43      0.51 o 
  -1   7   2       34.40       36.03      0.91 o 
   0   7   2       39.47       41.19      0.79 o 
   1   7   2        1.95        2.06      0.22 o 
   2   7   2        3.01        3.86      0.49 o 
   3   7   2        8.40        7.66      0.89 o 
   4   7   2        5.33        6.16      0.81 o 
   5   7   2       10.68       11.19      0.51 o 
   6   7   2        0.03       -0.19      0.38 o 
  -6   8   2        0.31        0.22      0.32 o 
  -5   8   2       42.16       44.50      2.02 o 
  -3   8   2        0.04        0.05      0.18 o 
  -2   8   2        3.37        3.96      0.41 o 
  -1   8   2       10.01        9.80      0.51 o 
   0   8   2        0.19       -0.06      0.22 o 
   1   8   2       24.96       26.32      0.61 o 
   2   8   2       50.90       54.55      1.47 o 
   3   8   2       20.19       20.80      1.28 o 
   4   8   2        4.74        4.91      0.79 o 
   5   8   2       28.50       27.25      1.60 o 
  -4   9   2        5.55        5.74      0.84 o 
  -3   9   2        2.88        2.74      0.39 o 
  -2   9   2        6.70        7.52      0.53 o 
  -1   9   2       12.19       12.72      0.44 o 
   0   9   2       13.29       14.54      0.51 o 
   1   9   2        0.31        0.09      0.19 o 
   2   9   2        2.44        2.96      0.30 o 
   3   9   2        6.52        8.69      1.04 o 
   4   9   2        1.17        1.32      0.55 o 
  -1  10   2        2.77        3.30      0.32 o 
   0  10   2        0.86        1.64      0.25 o 
   1  10   2       18.91       20.40      1.24 o 
  -9   0   3      282.66      299.76      6.72 o 
  -8   0   3       86.24       96.86      2.87 o 
  -7   0   3       14.40       12.12      0.84 o 
  -6   0   3        4.00        3.84      0.33 o 
  -5   0   3       25.42       22.00      0.44 o 
  -4   0   3       32.77       40.81      0.88 o 
  -3   0   3     2236.01     2379.64     54.49 o 
  -2   0   3     1473.51     1493.52     20.01 o 
  -1   0   3      618.31      603.50      6.75 o 
   0   0   3      354.60      347.99      3.26 o 
   1   0   3      252.00      247.94      4.41 o 
   2   0   3      206.36      261.23      3.35 o 
   3   0   3      234.19      292.05      3.90 o 
   4   0   3      544.38      601.99      7.58 o 
   5   0   3      154.19      156.49      2.35 o 
   6   0   3       10.88        8.72      0.66 o 
   7   0   3       96.61      103.20      2.88 o 
   8   0   3       88.27       85.63      2.70 o 
   9   0   3        0.00       -0.07      0.30 o 
  -9   1   3        0.95        0.97      0.37 o 
  -8   1   3       37.47       35.52      1.11 o 
  -7   1   3        0.43        0.63      0.13 o 
  -6   1   3       37.01       33.81      0.55 o 
  -5   1   3       44.53       45.17      0.50 o 
  -4   1   3       12.80       13.11      0.22 o 
  -3   1   3      391.66      419.74      2.48 o 
  -2   1   3       27.52       26.80      0.29 o 
  -1   1   3        8.09        5.68      0.18 o 
   0   1   3      517.62      522.11      4.04 o 
   1   1   3      469.13      489.24      4.91 o 
   2   1   3      103.73      132.52      1.52 o 
   3   1   3     1133.00     1240.36     13.07 o 
   4   1   3      141.68      166.18      1.68 o 
   5   1   3        0.24        0.51      0.13 o 
   6   1   3        6.28        5.43      0.49 o 
   7   1   3        8.94       10.97      0.59 o 
   8   1   3       20.27       23.03      0.91 o 
   9   1   3        8.23        9.41      0.75 o 
  -9   2   3      139.72      146.41      2.83 o 
  -8   2   3      128.76      138.20      1.57 o 
  -7   2   3        8.48        7.05      0.30 o 
  -6   2   3       59.95       59.09      0.79 o 
  -5   2   3       33.90       34.48      0.52 o 
  -4   2   3      273.17      299.42      2.29 o 
  -3   2   3     1008.05     1091.51      6.56 o 
  -2   2   3      533.50      559.56      3.66 o 
  -1   2   3       95.88      101.89      0.94 o 
   0   2   3      308.78      301.12      2.14 o 
   1   2   3       25.33       24.82      0.40 o 
   2   2   3      181.27      216.50      2.36 o 
   3   2   3      360.95      431.77      4.07 o 
   4   2   3      148.59      164.03      1.79 o 
   5   2   3      276.07      285.40      3.30 o 
   6   2   3        3.54        2.01      0.26 o 
   7   2   3      113.81      117.52      1.79 o 
   8   2   3       29.56       31.09      1.39 o 
   9   2   3       10.11       10.96      0.80 o 
  -9   3   3        0.14        0.07      0.25 o 
  -8   3   3        1.88        1.66      0.26 o 
  -7   3   3       16.22       15.77      0.42 o 
  -6   3   3       88.92       82.24      1.00 o 
  -5   3   3       20.50       18.42      0.37 o 
  -4   3   3       80.80       77.97      0.76 o 
  -3   3   3       49.57       55.22      0.57 o 
  -2   3   3      195.89      208.01      1.59 o 
  -1   3   3        7.93        7.96      0.29 o 
   0   3   3      129.83      133.16      1.14 o 
   1   3   3      442.25      428.88      2.90 o 
   2   3   3      341.96      390.55      3.49 o 
   3   3   3      277.61      318.32      2.71 o 
   4   3   3      142.43      139.57      1.81 o 
   5   3   3        6.78        5.55      0.35 o 
   6   3   3        6.06        6.00      0.39 o 
   7   3   3        0.01        0.05      0.20 o 
   8   3   3       37.85       42.47      1.29 o 
   9   3   3        6.31        5.95      0.58 o 
  -9   4   3      136.71      143.84      2.37 o 
  -8   4   3       63.30       67.77      1.15 o 
  -7   4   3        5.71        4.87      0.42 o 
  -6   4   3       23.53       23.99      0.56 o 
  -5   4   3        0.13        0.03      0.10 o 
  -4   4   3       69.80       76.63      1.28 o 
  -3   4   3      527.31      544.07      4.16 o 
  -2   4   3      225.38      230.24      2.57 o 
  -1   4   3        0.61        0.84      0.19 o 
   0   4   3        3.44        3.55      0.11 o 
   1   4   3        2.92        2.65      0.10 o 
   2   4   3       85.61       95.88      1.03 o 
   3   4   3       96.41      111.37      1.23 o 
   4   4   3      100.52      109.20      1.27 o 
   5   4   3      126.25      119.75      1.73 o 
   6   4   3        5.10        4.33      0.50 o 
   7   4   3       50.97       54.61      1.52 o 
   8   4   3       36.86       39.01      1.01 o 
  -8   5   3       21.06       20.14      0.62 o 
  -7   5   3        8.97        8.74      0.42 o 
  -6   5   3        3.58        3.31      0.27 o 
  -5   5   3        7.61        6.57      0.52 o 
  -4   5   3        5.23        5.21      0.28 o 
  -3   5   3      180.94      189.26      2.15 o 
  -2   5   3        0.25        0.95      0.12 o 
  -1   5   3       11.94       11.67      0.32 o 
   0   5   3       53.72       52.83      0.57 o 
   1   5   3        4.40        5.07      0.16 o 
   2   5   3       10.64       13.50      0.61 o 
   3   5   3      338.46      366.69      3.42 o 
   4   5   3       34.67       33.30      0.58 o 
   5   5   3        1.38        1.52      0.33 o 
   6   5   3        6.38        6.35      0.43 o 
   7   5   3       23.08       24.20      0.76 o 
   8   5   3       13.04       14.04      0.79 o 
  -8   6   3       34.95       38.99      2.09 o 
  -7   6   3        7.02        7.34      0.40 o 
  -6   6   3        3.54        3.22      0.29 o 
  -5   6   3       11.49       11.75      0.63 o 
  -4   6   3       25.37       25.67      0.70 o 
  -3   6   3      218.58      212.65      3.31 o 
  -2   6   3       76.24       76.35      1.09 o 
  -1   6   3       22.87       22.97      0.40 o 
   0   6   3       10.57       10.15      0.26 o 
   1   6   3       10.42       10.30      0.29 o 
   2   6   3       32.92       33.17      2.60 o 
   3   6   3       24.94       28.54      0.85 o 
   4   6   3       60.65       61.62      1.01 o 
   5   6   3       30.30       26.77      1.43 o 
   6   6   3       11.95       13.00      0.70 o 
   7   6   3       25.99       27.62      1.08 o 
  -7   7   3        0.56        0.63      0.37 o 
  -6   7   3       13.77       14.83      0.67 o 
  -5   7   3        0.05        0.02      0.26 o 
  -4   7   3       18.59       18.30      0.75 o 
  -3   7   3       19.09       18.67      0.60 o 
  -2   7   3       23.30       24.07      0.64 o 
  -1   7   3        0.55        0.76      0.15 o 
   0   7   3        7.37        7.31      0.35 o 
   1   7   3        7.41        7.70      0.37 o 
   2   7   3       67.76       70.05      2.30 o 
   3   7   3       78.26       77.59      2.55 o 
   4   7   3       14.16       15.66      1.13 o 
   5   7   3        1.47        1.25      0.50 o 
   6   7   3        1.93        1.58      0.57 o 
  -6   8   3       18.59       20.91      1.06 o 
  -5   8   3        1.28        0.89      0.40 o 
  -4   8   3       61.20       54.93      4.47 o 
  -3   8   3       65.80       67.64      1.59 o 
  -2   8   3        4.50        4.74      0.43 o 
  -1   8   3        2.59        2.69      0.33 o 
   0   8   3        9.21        9.08      0.51 o 
   1   8   3        2.70        2.67      0.24 o 
   2   8   3       19.12       20.05      0.75 o 
   3   8   3       32.97       33.07      1.66 o 
   4   8   3        0.52        1.06      0.47 o 
   5   8   3       41.33       45.16      2.10 o 
  -4   9   3       12.19       12.96      0.87 o 
  -3   9   3        8.34        7.14      0.59 o 
  -2   9   3       10.06        9.17      0.56 o 
  -1   9   3        0.80        0.93      0.30 o 
   0   9   3        2.08        3.09      0.26 o 
   1   9   3        0.02        0.11      0.16 o 
   2   9   3       35.29       35.58      1.09 o 
   3   9   3       25.54       25.66      0.93 o 
   4   9   3        8.96        9.54      1.12 o 
  -1  10   3        5.79        5.69      0.64 o 
   0  10   3        3.51        3.53      0.67 o 
  -9   0   4        0.00        0.04      0.27 o 
  -8   0   4       50.98       52.10      1.96 o 
  -7   0   4        0.00        0.03      0.13 o 
  -6   0   4        0.12        0.63      0.30 o 
  -5   0   4        4.85        3.92      0.22 o 
  -4   0   4       59.99       61.18      0.77 o 
  -3   0   4        1.89        1.90      0.16 o 
  -2   0   4      260.04      289.73      3.38 o 
  -1   0   4        8.30        9.19      0.21 o 
   0   0   4      133.32      138.21      1.24 o 
   1   0   4      562.32      597.11      6.13 o 
   2   0   4      430.65      441.90      5.54 o 
   3   0   4      146.74      161.20      2.27 o 
   4   0   4        3.27        2.85      0.71 o 
   5   0   4        4.08        2.57      0.25 o 
   6   0   4       71.28       69.43      2.10 o 
   7   0   4        0.36        0.43      0.29 o 
   8   0   4        1.87        1.59      0.46 o 
   9   0   4        4.09        2.16      0.57 o 
  -9   1   4        1.93        2.18      0.39 o 
  -8   1   4       24.01       26.18      0.71 o 
  -7   1   4       38.44       37.67      0.63 o 
  -6   1   4      148.99      124.55      1.09 o 
  -5   1   4       47.09       37.75      0.45 o 
  -4   1   4        0.09        0.29      0.10 o 
  -3   1   4      351.29      404.21      2.41 o 
  -2   1   4      646.23      700.37      3.84 o 
  -1   1   4       73.05       65.90      0.54 o 
   0   1   4       87.29       90.91      0.62 o 
   1   1   4      123.16      120.26      1.10 o 
   2   1   4      672.70      726.02      7.30 o 
   3   1   4      244.37      298.57      2.77 o 
   4   1   4       36.30       26.63      1.14 o 
   5   1   4      196.29      178.22      2.22 o 
   6   1   4        3.76        2.73      0.27 o 
   7   1   4        2.01        1.84      0.31 o 
   8   1   4       85.26       88.43      1.98 o 
   9   1   4        1.31        1.74      0.38 o 
  -9   2   4       11.95       14.90      1.98 o 
  -8   2   4        1.40        2.01      0.22 o 
  -7   2   4       31.84       35.35      0.73 o 
  -6   2   4        1.87        1.84      0.17 o 
  -5   2   4        3.25        2.50      0.15 o 
  -4   2   4        7.74        6.80      0.23 o 
  -3   2   4      250.86      262.90      1.72 o 
  -2   2   4        2.47        3.84      0.12 o 
  -1   2   4       18.20       20.72      0.26 o 
   0   2   4       75.36       65.13      0.53 o 
   1   2   4       18.51       18.91      0.31 o 
   2   2   4        2.98        3.32      0.25 o 
   3   2   4      168.51      174.56      2.06 o 
   4   2   4       21.81       20.58      0.44 o 
   5   2   4       44.05       42.20      0.83 o 
   6   2   4        7.78        7.02      0.37 o 
   7   2   4        4.54        5.68      0.41 o 
   8   2   4        0.65        0.78      0.27 o 
   9   2   4        0.00        0.24      0.26 o 
  -9   3   4        0.15        0.14      0.19 o 
  -8   3   4       15.22       16.00      0.52 o 
  -7   3   4       80.91       80.27      1.54 o 
  -6   3   4       11.48        9.37      0.31 o 
  -5   3   4      124.18      117.61      1.31 o 
  -4   3   4       10.08       10.13      0.20 o 
  -3   3   4      217.94      237.25      1.81 o 
  -2   3   4       34.94       45.09      0.44 o 
  -1   3   4      197.82      207.36      1.62 o 
   0   3   4        1.63        2.12      0.10 o 
   1   3   4        0.02        0.21      0.04 o 
   2   3   4      189.74      195.26      2.68 o 
   3   3   4      354.84      397.73      3.80 o 
   4   3   4      102.12       86.44      1.29 o 
   5   3   4       85.06       79.80      1.29 o 
   6   3   4        0.94        0.73      0.19 o 
   7   3   4       15.84       15.23      0.58 o 
   8   3   4       27.93       30.30      1.09 o 
  -9   4   4        2.71        3.09      0.67 o 
  -8   4   4        9.70        9.68      0.45 o 
  -7   4   4        7.96        8.27      0.39 o 
  -6   4   4        0.16        0.01      0.13 o 
  -5   4   4        0.35        0.29      0.11 o 
  -4   4   4        1.43        1.48      0.16 o 
  -3   4   4       37.58       38.41      0.54 o 
  -2   4   4       26.78       24.52      0.43 o 
  -1   4   4        4.06        4.64      0.22 o 
   0   4   4        1.14        1.95      0.16 o 
   1   4   4        8.52        6.66      0.15 o 
   2   4   4       11.99       12.76      0.59 o 
   3   4   4       70.41       64.31      1.02 o 
   4   4   4        6.69        6.90      0.34 o 
   5   4   4        5.85        5.31      0.36 o 
   6   4   4       13.60       13.51      0.98 o 
   7   4   4        2.97        3.46      0.35 o 
   8   4   4        0.90        1.01      0.26 o 
  -8   5   4       11.39       12.36      0.51 o 
  -7   5   4        7.41        7.40      0.39 o 
  -6   5   4       85.90       84.89      1.28 o 
  -5   5   4        2.82        2.54      0.31 o 
  -4   5   4        1.49        1.09      0.16 o 
  -3   5   4       48.67       49.25      0.83 o 
  -2   5   4      139.18      151.47      2.14 o 
  -1   5   4        2.73        1.42      0.13 o 
   0   5   4       39.28       39.62      0.49 o 
   1   5   4        3.53        3.51      0.12 o 
   2   5   4      147.53      152.23      2.43 o 
   3   5   4       32.77       38.43      0.78 o 
   4   5   4        0.87        0.21      0.14 o 
   5   5   4       87.63       90.73      1.48 o 
   6   5   4        5.33        4.26      0.37 o 
   7   5   4        0.06       -0.02      0.17 o 
   8   5   4       51.96       53.48      1.43 o 
  -7   6   4        1.55        1.49      0.24 o 
  -6   6   4        0.00        0.03      0.13 o 
  -5   6   4        1.84        2.24      0.31 o 
  -4   6   4        5.53        5.58      0.36 o 
  -3   6   4        0.14        0.12      0.14 o 
  -2   6   4       28.53       27.51      0.52 o 
  -1   6   4        0.96        0.93      0.18 o 
   0   6   4        6.22        6.70      0.21 o 
   1   6   4       20.72       18.41      0.33 o 
   2   6   4       29.28       26.38      1.11 o 
   3   6   4       18.98       17.60      0.68 o 
   4   6   4        4.83        5.81      1.09 o 
   5   6   4        0.00        0.41      0.24 o 
   6   6   4       19.88       20.41      1.31 o 
   7   6   4        0.05        0.03      0.38 o 
  -7   7   4       12.10       11.73      0.49 o 
  -6   7   4        8.96        8.40      0.59 o 
  -5   7   4       28.92       28.38      1.10 o 
  -4   7   4        0.47        0.60      0.20 o 
  -3   7   4       40.10       38.39      1.11 o 
  -2   7   4       22.34       21.23      0.82 o 
  -1   7   4       11.36       11.66      0.31 o 
   0   7   4        0.01        0.02      0.11 o 
   1   7   4        0.84        0.63      0.18 o 
   2   7   4       28.97       28.45      1.43 o 
   3   7   4       58.60       60.12      2.22 o 
   4   7   4       11.83       11.27      0.98 o 
   5   7   4       35.12       35.87      1.78 o 
   6   7   4        0.17        0.03      0.39 o 
  -6   8   4        0.17        0.17      0.37 o 
  -5   8   4        1.63        1.71      0.45 o 
  -4   8   4        9.94        9.78      0.56 o 
  -3   8   4       19.77       21.40      0.72 o 
  -2   8   4        1.59        1.91      0.25 o 
  -1   8   4        0.15        0.66      0.25 o 
   0   8   4        6.07        6.29      0.46 o 
   1   8   4        8.26        7.64      0.34 o 
   2   8   4        0.26        0.63      0.23 o 
   3   8   4       18.82       21.00      0.82 o 
   4   8   4        9.25       10.22      1.13 o 
   5   8   4        6.03        7.01      1.00 o 
  -4   9   4        0.01        0.33      0.21 o 
  -3   9   4       19.92       19.10      1.11 o 
  -2   9   4       10.33        8.93      0.71 o 
  -1   9   4        3.66        3.85      0.51 o 
   0   9   4        0.18       -0.08      0.13 o 
   1   9   4        0.00        0.03      0.25 o 
   2   9   4       14.87       14.50      0.84 o 
   3   9   4       23.78       24.23      1.55 o 
  -8   0   5      162.48      161.94      4.06 o 
  -7   0   5       17.88       14.41      0.49 o 
  -6   0   5       84.02       77.66      1.18 o 
  -5   0   5      310.04      345.30      3.75 o 
  -4   0   5        0.86       -0.10      0.10 o 
  -3   0   5       56.90       73.19      1.07 o 
  -2   0   5      310.29      316.52      3.05 o 
  -1   0   5      256.94      279.71      2.41 o 
   0   0   5      154.91      169.85      1.36 o 
   1   0   5       21.04       22.89      0.37 o 
   2   0   5       85.62       81.76      1.07 o 
   3   0   5       40.34       40.21      0.81 o 
   4   0   5       21.49       29.69      0.71 o 
   5   0   5        4.27        3.73      0.50 o 
   6   0   5       37.20       34.21      1.40 o 
   7   0   5        1.11        1.03      0.39 o 
   8   0   5       18.00       16.54      1.11 o 
   9   0   5        4.39        3.79      0.72 o 
  -9   1   5       46.09       47.28      1.40 o 
  -8   1   5       14.70       15.56      0.49 o 
  -7   1   5       11.15       10.54      0.40 o 
  -6   1   5        7.76        6.09      0.21 o 
  -5   1   5       44.67       54.49      0.58 o 
  -4   1   5       77.93       79.74      0.69 o 
  -3   1   5      271.02      288.36      1.78 o 
  -2   1   5      646.05      658.72      3.63 o 
  -1   1   5      122.73      109.69      0.78 o 
   0   1   5      213.54      220.87      1.38 o 
   1   1   5       28.26       32.70      0.38 o 
   2   1   5        0.16        0.17      0.05 o 
   3   1   5       69.53       64.11      0.68 o 
   4   1   5      135.58      161.92      2.00 o 
   5   1   5       23.82       29.78      0.67 o 
   6   1   5        9.96        8.75      0.50 o 
   7   1   5        0.20        0.18      0.20 o 
   8   1   5        0.86        0.79      0.41 o 
   9   1   5        2.82        2.68      0.41 o 
  -9   2   5       25.09       26.26      0.77 o 
  -8   2   5       68.57       71.73      1.02 o 
  -7   2   5        7.77        8.25      0.59 o 
  -6   2   5      255.93      248.90      2.93 o 
  -5   2   5       82.33       86.55      0.88 o 
  -4   2   5        1.56        1.45      0.10 o 
  -3   2   5       21.11       16.83      0.21 o 
  -2   2   5        1.00        1.07      0.08 o 
  -1   2   5        0.05       -0.05      0.05 o 
   0   2   5      200.73      205.31      1.43 o 
   1   2   5      264.79      261.96      2.01 o 
   2   2   5       35.27       42.87      0.69 o 
   3   2   5        3.39        4.44      0.23 o 
   4   2   5        0.04        0.04      0.10 o 
   5   2   5        8.79        6.98      0.36 o 
   6   2   5        1.74        1.48      0.24 o 
   7   2   5        8.12        8.05      0.61 o 
   8   2   5        1.72        1.84      0.37 o 
   9   2   5        6.84        5.94      0.61 o 
  -9   3   5        7.65        7.96      0.44 o 
  -8   3   5       40.68       40.58      0.94 o 
  -7   3   5       15.01       14.95      0.69 o 
  -6   3   5       33.73       31.14      0.56 o 
  -5   3   5      105.20      108.60      1.09 o 
  -4   3   5        3.92        4.90      0.17 o 
  -3   3   5       51.93       54.31      0.57 o 
  -2   3   5      189.28      186.97      1.51 o 
  -1   3   5       97.16       92.14      0.80 o 
   0   3   5        1.24        2.09      0.08 o 
   1   3   5      253.65      259.60      1.91 o 
   2   3   5        6.83        4.86      0.22 o 
   3   3   5       33.78       36.84      0.70 o 
   4   3   5       21.00       25.47      0.86 o 
   5   3   5       77.77       85.15      1.36 o 
   6   3   5        0.28        0.13      0.20 o 
   7   3   5        0.57        0.60      0.20 o 
   8   3   5        5.69        6.22      0.92 o 
  -9   4   5       20.18       19.96      0.89 o 
  -8   4   5       54.00       55.04      1.19 o 
  -7   4   5        0.09       -0.14      0.14 o 
  -6   4   5       90.38       89.76      1.24 o 
  -5   4   5       67.72       69.12      1.13 o 
  -4   4   5        0.03        0.17      0.10 o 
  -3   4   5        0.66        0.37      0.09 o 
  -2   4   5       14.21       12.35      0.29 o 
  -1   4   5       16.35       15.27      0.31 o 
   0   4   5       92.52       91.70      0.84 o 
   1   4   5       36.28       34.33      0.37 o 
   2   4   5        2.63        4.08      0.23 o 
   3   4   5        2.32        3.53      0.27 o 
   4   4   5        0.06        0.44      0.14 o 
   5   4   5        1.26        1.90      0.24 o 
   6   4   5        4.65        4.73      0.42 o 
   7   4   5        0.06        0.04      0.17 o 
   8   4   5        2.64        1.70      0.30 o 
  -8   5   5        0.88        0.54      0.30 o 
  -7   5   5        4.82        4.67      0.37 o 
  -6   5   5        3.95        3.44      0.27 o 
  -5   5   5        0.09       -0.17      0.17 o 
  -4   5   5       34.34       32.86      0.63 o 
  -3   5   5       79.64       77.06      1.03 o 
  -2   5   5       53.90       54.15      0.70 o 
  -1   5   5        0.97        0.76      0.10 o 
   0   5   5       70.04       65.87      0.70 o 
   1   5   5        1.00        1.18      0.14 o 
   2   5   5        6.08        7.28      0.45 o 
   3   5   5        3.21        3.47      0.36 o 
   4   5   5       46.11       48.61      0.95 o 
   5   5   5        0.94        0.94      0.21 o 
   6   5   5       11.67       11.45      0.52 o 
   7   5   5        1.38        0.98      0.25 o 
  -7   6   5        6.88        7.00      0.39 o 
  -6   6   5       28.10       29.47      0.96 o 
  -5   6   5       32.91       32.57      0.90 o 
  -4   6   5        0.00        0.02      0.15 o 
  -3   6   5        9.23        9.39      0.34 o 
  -2   6   5       14.31       13.46      0.37 o 
  -1   6   5       22.79       22.55      0.40 o 
   0   6   5       12.15       12.93      0.29 o 
   1   6   5        0.14        0.46      0.22 o 
   2   6   5        0.03        0.15      0.13 o 
   3   6   5        9.86       10.60      0.89 o 
   4   6   5        5.30        5.98      0.51 o 
   5   6   5        1.63        1.54      0.33 o 
   6   6   5        3.32        3.20      0.56 o 
   7   6   5        2.30        3.13      0.68 o 
  -7   7   5        9.78        9.79      0.49 o 
  -6   7   5        8.81        7.97      0.59 o 
  -5   7   5        6.90        6.46      0.50 o 
  -4   7   5        0.18        0.03      0.18 o 
  -3   7   5        7.75        7.22      0.39 o 
  -2   7   5       10.98       10.42      0.35 o 
  -1   7   5        3.44        3.29      0.21 o 
   0   7   5        0.71        0.68      0.20 o 
   1   7   5       15.15       17.57      0.54 o 
   2   7   5        0.03        0.02      0.13 o 
   3   7   5        5.16        6.62      0.86 o 
   4   7   5        0.12        0.23      0.40 o 
   5   7   5        7.32        8.54      1.05 o 
   6   7   5        2.70        2.76      0.66 o 
  -5   8   5        2.41        2.55      0.38 o 
  -4   8   5        3.00        2.61      0.30 o 
  -3   8   5        1.70        1.62      0.24 o 
  -2   8   5       10.22       10.84      0.51 o 
  -1   8   5        0.21       -0.14      0.16 o 
   0   8   5        4.54        6.03      0.44 o 
   1   8   5        0.43        0.54      0.20 o 
   2   8   5       25.02       25.44      0.90 o 
   3   8   5        3.80        4.00      0.44 o 
   4   8   5        0.12        0.23      0.25 o 
   5   8   5        0.89        0.54      0.50 o 
  -4   9   5        0.34        0.28      0.22 o 
  -3   9   5        3.19        3.32      0.39 o 
  -2   9   5        1.46        2.06      0.46 o 
  -1   9   5        0.12        0.30      0.23 o 
   0   9   5        0.24        0.72      0.27 o 
   1   9   5        7.61        7.32      0.51 o 
   2   9   5        0.57        1.19      0.44 o 
   3   9   5        0.20        0.14      0.33 o 
  -9   0   6        1.09        1.38      0.45 o 
  -8   0   6        0.17        0.21      0.18 o 
  -7   0   6       58.16       56.76      1.03 o 
  -6   0   6      108.01       86.78      1.29 o 
  -5   0   6      172.32      181.24      2.32 o 
  -4   0   6       12.31        9.78      0.32 o 
  -3   0   6        0.90        2.38      0.21 o 
  -2   0   6       16.16       19.15      0.32 o 
  -1   0   6      137.75      148.76      1.37 o 
   0   0   6      205.09      199.26      2.02 o 
   1   0   6       37.97       40.42      0.56 o 
   2   0   6      346.67      408.31      4.38 o 
   3   0   6        1.39        1.61      0.23 o 
   4   0   6       62.07       60.15      1.15 o 
   5   0   6      158.12      146.28      3.41 o 
   6   0   6        0.04        0.62      0.31 o 
   7   0   6        6.67        6.27      0.79 o 
   8   0   6       36.81       36.02      1.69 o 
   9   0   6        0.43        0.67      0.44 o 
  -9   1   6       11.76       11.74      0.53 o 
  -8   1   6        0.09        0.17      0.15 o 
  -7   1   6        3.53        2.39      0.19 o 
  -6   1   6       11.81        4.91      0.21 o 
  -5   1   6       16.69       10.72      0.32 o 
  -4   1   6       55.97       58.45      0.56 o 
  -3   1   6       40.31       41.40      0.42 o 
  -2   1   6        3.22        4.00      0.14 o 
  -1   1   6     1533.59     1670.49     11.23 o 
   0   1   6     1251.96     1391.85     10.79 o 
   1   1   6       37.80       44.97      0.50 o 
   2   1   6        3.27        4.95      0.15 o 
   3   1   6        3.00        1.95      0.13 o 
   4   1   6       83.97       61.98      0.82 o 
   5   1   6      374.32      308.77      4.73 o 
   6   1   6      187.58      164.94      2.77 o 
   7   1   6       15.08       18.17      0.78 o 
   8   1   6       53.34       52.65      1.48 o 
   9   1   6        7.29        9.27      0.74 o 
  -9   2   6       22.82       24.35      0.89 o 
  -8   2   6        1.59        1.57      0.21 o 
  -7   2   6       83.60       79.04      1.03 o 
  -6   2   6        7.68        5.31      0.31 o 
  -5   2   6        1.60        2.45      0.16 o 
  -4   2   6      140.50      135.74      1.05 o 
  -3   2   6        2.08        2.09      0.11 o 
  -2   2   6       87.42       84.71      0.72 o 
  -1   2   6       46.93       49.03      0.42 o 
   0   2   6       15.40       15.47      0.22 o 
   1   2   6       11.04       12.61      0.25 o 
   2   2   6      144.30      160.08      1.35 o 
   3   2   6       49.87       51.03      0.85 o 
   4   2   6      190.88      194.74      2.39 o 
   5   2   6       70.25       58.10      1.66 o 
   6   2   6        0.04        0.18      0.14 o 
   7   2   6        0.09       -0.13      0.18 o 
   8   2   6        6.10        7.96      0.83 o 
  -9   3   6        1.27        0.77      0.22 o 
  -8   3   6       16.96       14.72      0.52 o 
  -7   3   6        9.33       11.21      0.42 o 
  -6   3   6       39.30       33.34      0.66 o 
  -5   3   6       22.82       17.83      0.40 o 
  -4   3   6        0.17        0.10      0.07 o 
  -3   3   6      108.45      109.91      1.10 o 
  -2   3   6       38.65       43.17      0.52 o 
  -1   3   6      502.25      541.55      3.93 o 
   0   3   6      334.57      356.09      2.46 o 
   1   3   6       20.02       24.51      0.30 o 
   2   3   6       60.79       60.41      1.14 o 
   3   3   6       24.78       22.69      0.54 o 
   4   3   6       59.09       47.74      0.90 o 
   5   3   6      378.68      341.77      3.97 o 
   6   3   6       76.91       65.31      1.81 o 
   7   3   6        0.46        0.92      0.23 o 
   8   3   6       51.67       56.55      1.56 o 
  -8   4   6        0.01        0.08      0.16 o 
  -7   4   6       42.89       40.12      0.91 o 
  -6   4   6       18.38       15.71      0.46 o 
  -5   4   6       11.78       11.33      0.35 o 
  -4   4   6       21.46       21.25      0.42 o 
  -3   4   6        0.18        0.20      0.09 o 
  -2   4   6        6.52        5.40      0.20 o 
  -1   4   6        0.04        0.17      0.07 o 
   0   4   6        0.05        0.19      0.05 o 
   1   4   6       10.26       12.69      0.29 o 
   2   4   6       82.34       80.31      1.12 o 
   3   4   6        3.63        3.47      0.26 o 
   4   4   6       75.63       71.81      1.20 o 
   5   4   6       54.25       50.56      1.18 o 
   6   4   6        0.05        0.18      0.17 o 
   7   4   6        3.05        2.92      0.34 o 
   8   4   6        9.23        9.50      0.73 o 
  -8   5   6        2.38        3.04      0.34 o 
  -7   5   6        7.53        6.57      0.39 o 
  -6   5   6        3.80        3.01      0.26 o 
  -5   5   6        9.43        9.48      0.49 o 
  -4   5   6       21.87       24.03      0.60 o 
  -3   5   6        0.43        0.26      0.13 o 
  -2   5   6        5.42        4.78      0.23 o 
  -1   5   6      208.51      215.38      1.76 o 
   0   5   6      235.64      235.64      1.93 o 
   1   5   6       10.57        8.45      0.33 o 
   2   5   6        9.12        9.32      0.39 o 
   3   5   6        1.65        2.22      0.60 o 
   4   5   6       32.51       29.91      1.40 o 
   5   5   6      120.68      110.00      3.39 o 
   6   5   6      118.72      112.60      1.83 o 
   7   5   6        8.57        9.79      1.01 o 
  -7   6   6        9.99        9.77      0.45 o 
  -6   6   6       24.86       22.83      0.81 o 
  -5   6   6       17.63       17.42      0.81 o 
  -4   6   6        0.77        0.53      0.18 o 
  -3   6   6        0.06       -0.06      0.14 o 
  -2   6   6        0.10        0.25      0.12 o 
  -1   6   6       13.39       11.27      0.34 o 
   0   6   6        7.11        7.15      0.40 o 
   1   6   6        5.70        6.22      0.30 o 
   2   6   6       17.96       17.45      0.70 o 
   3   6   6        0.02        0.04      0.20 o 
   4   6   6       11.21        9.97      0.63 o 
   5   6   6       45.59       48.50      1.35 o 
   6   6   6        0.50        0.66      0.29 o 
   7   6   6        1.67        1.15      0.34 o 
  -6   7   6       14.53       15.00      0.69 o 
  -5   7   6        8.71        8.22      0.74 o 
  -4   7   6        0.03        0.16      0.17 o 
  -3   7   6       11.45       12.55      0.47 o 
  -2   7   6        1.06        1.53      0.19 o 
  -1   7   6       67.29       63.83      0.83 o 
   0   7   6       71.76       68.21      1.05 o 
   1   7   6        9.98       10.92      0.45 o 
   2   7   6        3.41        3.04      0.33 o 
   3   7   6        0.11        0.10      0.12 o 
   4   7   6        9.51        7.73      0.96 o 
   5   7   6       93.78       91.57      3.10 o 
   6   7   6       28.55       29.67      1.70 o 
  -5   8   6        3.05        3.48      0.43 o 
  -4   8   6        9.24        8.76      0.47 o 
  -3   8   6        0.02        0.17      0.15 o 
  -2   8   6        5.29        5.48      0.57 o 
  -1   8   6        4.45        3.86      0.34 o 
   0   8   6        8.23        7.60      0.52 o 
   1   8   6        1.11        1.01      0.31 o 
   2   8   6        0.96        0.88      0.28 o 
   3   8   6        7.64        7.29      0.61 o 
   4   8   6       25.25       26.36      1.59 o 
   5   8   6        4.54        3.49      0.48 o 
  -3   9   6        3.57        3.74      0.40 o 
  -2   9   6        0.19        0.43      0.32 o 
  -1   9   6       20.19       17.28      1.02 o 
   0   9   6       37.24       36.61      1.15 o 
   1   9   6        6.50        5.46      0.95 o 
   2   9   6        1.53        0.58      0.25 o 
   3   9   6        0.45        0.68      0.27 o 
  -9   0   7       31.31       29.30      1.54 o 
  -8   0   7       11.15       11.77      0.56 o 
  -7   0   7       13.12       13.24      0.54 o 
  -6   0   7       42.25       33.60      0.72 o 
  -5   0   7      136.80      121.26      1.60 o 
  -4   0   7       57.88       56.64      0.88 o 
  -3   0   7      642.18      629.35      6.86 o 
  -2   0   7       25.34       23.02      0.43 o 
  -1   0   7       45.20       53.71      0.56 o 
   0   0   7     1144.37     1261.28      9.47 o 
   1   0   7      151.94      185.91      1.93 o 
   2   0   7        0.25        0.01      0.08 o 
   3   0   7       36.99       32.49      0.76 o 
   4   0   7        0.29        0.11      0.11 o 
   5   0   7       11.94       16.83      0.93 o 
   6   0   7      108.97      108.81      2.94 o 
   7   0   7       61.46       55.49      2.04 o 
   8   0   7       18.01       20.75      1.29 o 
  -9   1   7       38.88       41.99      1.16 o 
  -8   1   7       52.58       53.89      0.95 o 
  -7   1   7        7.35        7.35      0.30 o 
  -6   1   7      122.22       98.96      1.01 o 
  -5   1   7      110.39       75.74      0.80 o 
  -4   1   7       26.52       23.41      0.36 o 
  -3   1   7       42.39       39.56      0.42 o 
  -2   1   7      342.13      373.90      2.39 o 
  -1   1   7      312.16      357.48      2.09 o 
   0   1   7      285.91      312.72      1.84 o 
   1   1   7      104.24      120.30      0.92 o 
   2   1   7       29.02       27.38      0.34 o 
   3   1   7        5.05        5.83      0.18 o 
   4   1   7      156.98      131.25      1.46 o 
   5   1   7       27.52       15.81      0.50 o 
   6   1   7        2.42        4.24      0.43 o 
   7   1   7        2.53        2.05      0.35 o 
   8   1   7        7.05        7.62      0.65 o 
  -9   2   7        1.54        1.40      0.45 o 
  -8   2   7       72.27       72.96      1.34 o 
  -7   2   7        0.50        0.30      0.13 o 
  -6   2   7       30.86       27.73      0.47 o 
  -5   2   7      255.70      237.09      1.88 o 
  -4   2   7       10.87       11.15      0.22 o 
  -3   2   7      132.22      131.65      1.13 o 
  -2   2   7       69.41       65.51      0.59 o 
  -1   2   7        4.15        3.04      0.12 o 
   0   2   7      197.89      223.02      1.51 o 
   1   2   7      470.01      490.69      3.52 o 
   2   2   7       44.01       38.87      0.47 o 
   3   2   7       33.52       31.20      0.71 o 
   4   2   7       26.41       23.85      0.60 o 
   5   2   7        1.51        1.23      0.20 o 
   6   2   7       39.04       33.86      1.23 o 
   7   2   7       75.32       73.25      3.30 o 
   8   2   7       27.13       27.87      1.07 o 
  -9   3   7       18.53       18.16      0.69 o 
  -8   3   7       24.59       24.91      1.05 o 
  -7   3   7       45.84       43.76      0.84 o 
  -6   3   7       16.64       11.74      0.67 o 
  -5   3   7      199.80      176.47      1.73 o 
  -4   3   7       14.92       12.31      0.27 o 
  -3   3   7       52.21       52.08      0.67 o 
  -2   3   7       54.08       53.44      0.61 o 
  -1   3   7      400.96      432.25      2.98 o 
   0   3   7      115.08      128.40      0.94 o 
   1   3   7       74.27       75.44      0.75 o 
   2   3   7       91.03       97.88      1.10 o 
   3   3   7       77.53       74.03      1.15 o 
   4   3   7       49.81       42.71      0.96 o 
   5   3   7       34.15       25.84      0.70 o 
   6   3   7        0.14        0.32      0.17 o 
   7   3   7        0.70        0.54      0.21 o 
   8   3   7       18.54       20.88      0.94 o 
  -8   4   7       26.24       26.35      0.70 o 
  -7   4   7        0.57        0.56      0.19 o 
  -6   4   7       12.93       12.24      0.42 o 
  -5   4   7      111.75      106.75      1.35 o 
  -4   4   7        0.28        0.34      0.10 o 
  -3   4   7      134.38      132.68      1.33 o 
  -2   4   7       18.64       17.70      0.34 o 
  -1   4   7        0.99        0.95      0.09 o 
   0   4   7      166.22      164.85      1.52 o 
   1   4   7      124.65      129.21      1.51 o 
   2   4   7       15.18       13.55      0.41 o 
   3   4   7        8.06       10.34      0.38 o 
   4   4   7       10.22        9.09      0.40 o 
   5   4   7        0.96        1.10      0.22 o 
   6   4   7       41.38       37.71      0.93 o 
   7   4   7       58.29       57.55      1.25 o 
   8   4   7       15.64       16.06      0.82 o 
  -8   5   7       27.96       28.22      0.74 o 
  -7   5   7        0.40        0.17      0.17 o 
  -6   5   7       99.71       92.84      1.42 o 
  -5   5   7       40.96       37.27      0.95 o 
  -4   5   7       24.56       21.60      0.58 o 
  -3   5   7        0.34        0.45      0.13 o 
  -2   5   7      123.93      124.51      1.29 o 
  -1   5   7       50.48       51.22      0.55 o 
   0   5   7      140.68      148.93      1.31 o 
   1   5   7       75.92       79.32      1.54 o 
   2   5   7        3.07        4.25      0.32 o 
   3   5   7        0.24        0.49      0.17 o 
   4   5   7       96.85       97.15      1.98 o 
   5   5   7       17.54       14.70      0.73 o 
   6   5   7        0.95        1.76      0.36 o 
   7   5   7        7.59        7.52      0.66 o 
  -7   6   7        0.74        0.62      0.21 o 
  -6   6   7        8.13        7.59      0.59 o 
  -5   6   7       30.16       29.94      0.76 o 
  -4   6   7        6.41        5.98      0.47 o 
  -3   6   7      106.31      106.56      1.48 o 
  -2   6   7        1.70        1.85      0.19 o 
  -1   6   7        5.07        4.60      0.24 o 
   0   6   7       99.88       99.31      1.34 o 
   1   6   7       21.32       21.00      0.52 o 
   2   6   7        0.04       -0.01      0.20 o 
   3   6   7        4.38        6.84      0.44 o 
   4   6   7        5.94        5.59      0.57 o 
   5   6   7        3.05        4.55      0.65 o 
   6   6   7       44.86       43.80      1.35 o 
  -6   7   7       14.86       13.17      0.68 o 
  -5   7   7       64.90       65.38      1.22 o 
  -4   7   7       13.33       14.03      0.54 o 
  -3   7   7        3.39        4.19      0.40 o 
  -2   7   7       13.88       13.71      0.39 o 
  -1   7   7       70.66       71.84      0.91 o 
   0   7   7       51.34       52.16      1.07 o 
   1   7   7       30.17       32.03      1.01 o 
   2   7   7       24.47       23.65      1.33 o 
   3   7   7        7.71        7.84      0.55 o 
   4   7   7       24.98       26.82      0.82 o 
   5   7   7        9.76       10.70      0.74 o 
  -5   8   7       40.25       42.85      1.16 o 
  -4   8   7        7.74        7.60      0.47 o 
  -3   8   7        9.33        9.46      0.43 o 
  -2   8   7        3.96        3.72      0.32 o 
  -1   8   7        0.00        0.11      0.13 o 
   0   8   7        3.84        3.06      0.28 o 
   1   8   7       54.28       53.96      2.80 o 
   2   8   7        5.16        5.36      0.71 o 
   3   8   7        0.25        0.57      0.27 o 
   4   8   7       13.07       12.94      0.78 o 
  -3   9   7        0.74        0.82      0.25 o 
  -2   9   7        6.10        4.61      0.68 o 
  -1   9   7       33.83       33.61      1.53 o 
   0   9   7       21.81       20.42      1.03 o 
   1   9   7       23.40       23.25      0.94 o 
   2   9   7        8.68        7.43      0.64 o 
  -9   0   8        1.24        1.10      0.45 o 
  -8   0   8       63.06       61.18      1.86 o 
  -7   0   8       22.34       20.17      0.59 o 
  -6   0   8        0.04        0.39      0.15 o 
  -5   0   8        0.08        1.11      0.17 o 
  -4   0   8       28.94       33.18      0.59 o 
  -3   0   8        7.61        6.17      0.60 o 
  -2   0   8       25.31       32.48      0.65 o 
  -1   0   8     1196.35     1243.60     10.22 o 
   0   0   8      314.26      334.91      2.69 o 
   1   0   8      177.39      182.40      2.09 o 
   2   0   8        0.56        0.89      0.12 o 
   3   0   8      140.77      141.77      2.19 o 
   4   0   8      174.25      154.53      3.19 o 
   5   0   8      110.23      102.59      2.73 o 
   6   0   8       17.47       16.69      1.00 o 
   7   0   8       38.92       40.90      1.75 o 
   8   0   8       25.91       25.77      1.47 o 
  -9   1   8       20.64       23.61      0.78 o 
  -8   1   8        1.17        1.22      0.33 o 
  -7   1   8        7.80        8.81      0.29 o 
  -6   1   8       20.20       21.14      0.40 o 
  -5   1   8      109.91      109.62      1.06 o 
  -4   1   8        3.62        4.39      0.18 o 
  -3   1   8        0.53        0.75      0.08 o 
  -2   1   8        0.94        0.62      0.07 o 
  -1   1   8       76.68       89.03      0.66 o 
   0   1   8        0.02        0.13      0.04 o 
   1   1   8       20.27       16.54      0.25 o 
   2   1   8       24.80       34.39      0.40 o 
   3   1   8       74.43       71.28      0.70 o 
   4   1   8        5.19        4.06      0.24 o 
   5   1   8       78.50       68.44      1.35 o 
   6   1   8        4.30        5.29      0.66 o 
   7   1   8        7.92        6.89      0.58 o 
   8   1   8       13.50       14.59      0.79 o 
  -9   2   8        3.32        2.70      0.45 o 
  -8   2   8       11.11       11.65      0.58 o 
  -7   2   8        4.92        6.43      0.39 o 
  -6   2   8       39.84       39.89      0.64 o 
  -5   2   8        8.34        7.44      0.30 o 
  -4   2   8        0.55        1.40      0.11 o 
  -3   2   8      131.92      128.14      1.00 o 
  -2   2   8      187.44      196.78      1.35 o 
  -1   2   8      611.63      627.79      3.86 o 
   0   2   8       99.07      102.99      0.79 o 
   1   2   8        1.75        2.52      0.11 o 
   2   2   8      108.39      104.59      0.94 o 
   3   2   8       27.39       25.71      0.80 o 
   4   2   8      177.09      167.91      2.18 o 
   5   2   8      128.67      124.21      1.95 o 
   6   2   8        0.01        0.24      0.16 o 
   7   2   8        7.77        8.07      0.64 o 
   8   2   8       39.13       45.87      1.42 o 
  -9   3   8       54.25       56.22      1.23 o 
  -8   3   8        1.13        1.02      0.26 o 
  -7   3   8        5.61        4.83      0.40 o 
  -6   3   8       60.58       58.40      0.95 o 
  -5   3   8        4.35        4.08      0.29 o 
  -4   3   8        9.96        9.67      0.29 o 
  -3   3   8       10.16       11.35      0.38 o 
  -2   3   8        0.92        1.30      0.18 o 
  -1   3   8        4.27        3.98      0.17 o 
   0   3   8       53.79       60.63      0.65 o 
   1   3   8       96.87       83.90      1.51 o 
   2   3   8       11.86       12.38      0.32 o 
   3   3   8       86.87       85.74      1.15 o 
   4   3   8       36.32       32.71      0.81 o 
   5   3   8       15.65       12.22      0.49 o 
   6   3   8        0.36        0.44      0.20 o 
   7   3   8        5.10        5.41      0.54 o 
   8   3   8        3.04        3.19      0.46 o 
  -8   4   8       19.21       18.96      1.10 o 
  -7   4   8        0.00       -0.14      0.15 o 
  -6   4   8        6.82        6.83      0.50 o 
  -5   4   8        2.78        2.26      0.23 o 
  -4   4   8        0.38        0.45      0.20 o 
  -3   4   8       31.83       33.19      0.55 o 
  -2   4   8       28.71       29.56      0.50 o 
  -1   4   8      286.82      291.19      2.27 o 
   0   4   8       73.28       69.92      0.83 o 
   1   4   8       21.53       18.43      0.44 o 
   2   4   8       25.65       24.59      0.65 o 
   3   4   8       30.75       30.65      0.76 o 
   4   4   8      106.05      103.22      1.58 o 
   5   4   8       53.33       52.99      1.44 o 
   6   4   8        1.65        2.03      0.29 o 
   7   4   8       11.94       11.89      0.57 o 
  -8   5   8        5.32        5.17      0.39 o 
  -7   5   8        0.78        0.55      0.19 o 
  -6   5   8        6.20        6.71      0.36 o 
  -5   5   8       57.64       58.02      1.26 o 
  -4   5   8       29.37       30.79      0.85 o 
  -3   5   8        0.06        0.35      0.13 o 
  -2   5   8        0.59        0.48      0.13 o 
  -1   5   8       65.32       68.31      0.83 o 
   0   5   8        4.84        4.06      0.24 o 
   1   5   8        9.52        8.85      0.34 o 
   2   5   8        0.03        0.43      0.28 o 
   3   5   8        7.66        7.48      0.44 o 
   4   5   8        0.11       -0.05      0.19 o 
   5   5   8       47.16       45.80      1.32 o 
   6   5   8        4.60        5.61      0.63 o 
   7   5   8        8.63        8.85      0.73 o 
  -7   6   8        1.00        1.11      0.22 o 
  -6   6   8        0.15       -0.15      0.21 o 
  -5   6   8        0.93        1.12      0.24 o 
  -4   6   8        1.24        1.42      0.24 o 
  -3   6   8        2.49        2.56      0.23 o 
  -2   6   8        0.01       -0.05      0.11 o 
  -1   6   8      141.17      143.85      1.44 o 
   0   6   8       26.18       26.17      0.77 o 
   1   6   8       22.98       20.61      0.63 o 
   2   6   8        2.17        1.61      0.26 o 
   3   6   8       35.38       37.75      1.25 o 
   4   6   8       31.26       30.83      0.91 o 
   5   6   8       26.34       27.82      0.86 o 
   6   6   8        2.17        2.34      0.34 o 
  -6   7   8       18.23       18.10      1.21 o 
  -5   7   8        1.63        1.76      0.30 o 
  -4   7   8        2.64        2.12      0.30 o 
  -3   7   8        4.95        5.05      0.37 o 
  -2   7   8        1.37        1.61      0.19 o 
  -1   7   8        6.80        6.22      0.37 o 
   0   7   8        4.66        5.78      0.36 o 
   1   7   8       27.04       27.16      0.89 o 
   2   7   8        2.63        3.10      0.33 o 
   3   7   8       13.40       13.07      0.87 o 
   4   7   8        7.77        6.90      0.55 o 
   5   7   8        9.31        9.10      0.60 o 
  -5   8   8        1.66        0.98      0.26 o 
  -4   8   8        2.17        2.62      0.32 o 
  -3   8   8       23.47       23.87      0.61 o 
  -2   8   8       12.61       13.36      0.57 o 
  -1   8   8       20.61       20.30      0.60 o 
   0   8   8        6.46        7.14      0.51 o 
   1   8   8        0.05        0.09      0.19 o 
   2   8   8       23.87       24.55      0.97 o 
   3   8   8        0.89        0.53      0.29 o 
   4   8   8       20.89       22.05      0.99 o 
  -2   9   8        0.50        0.51      0.32 o 
  -1   9   8        4.94        5.47      0.71 o 
   0   9   8        2.33        2.24      0.64 o 
   1   9   8       18.08       18.08      1.32 o 
   2   9   8        0.81        0.32      0.21 o 
  -9   0   9        5.09        6.49      0.87 o 
  -8   0   9        5.64        7.41      0.44 o 
  -7   0   9        3.54        3.38      0.40 o 
  -6   0   9      118.12      111.58      1.60 o 
  -5   0   9       21.86       17.11      0.49 o 
  -4   0   9      202.29      187.11      2.04 o 
  -3   0   9       18.68       14.48      0.53 o 
  -2   0   9      239.86      262.96      3.13 o 
  -1   0   9       11.47       10.13      0.27 o 
   0   0   9       41.43       39.19      0.49 o 
   1   0   9      100.86      105.83      1.21 o 
   2   0   9      604.85      590.50      6.49 o 
   3   0   9      228.04      227.31      2.81 o 
   4   0   9       70.52       66.37      1.34 o 
   5   0   9       11.39       13.34      0.86 o 
   6   0   9       15.99       15.69      1.00 o 
   7   0   9       94.59       94.36      2.92 o 
   8   0   9      113.98      114.10      3.47 o 
  -9   1   9      214.20      223.87      3.61 o 
  -8   1   9       25.44       29.47      0.69 o 
  -7   1   9        0.13        0.11      0.11 o 
  -6   1   9       26.14       24.19      0.44 o 
  -5   1   9        6.68        5.89      0.22 o 
  -4   1   9      824.24      775.97     11.23 o 
  -3   1   9     1030.21      976.04      6.26 o 
  -2   1   9       12.32       18.25      0.40 o 
  -1   1   9      107.96      127.54      0.81 o 
   0   1   9       29.42       33.45      0.35 o 
   1   1   9       51.66       42.05      0.45 o 
   2   1   9      342.92      316.57      2.23 o 
   3   1   9      255.50      242.47      1.91 o 
   4   1   9       20.94       18.82      0.55 o 
   5   1   9        0.06        0.22      0.13 o 
   6   1   9        0.48        0.22      0.32 o 
   7   1   9        9.32       10.79      0.79 o 
   8   1   9        7.25        7.19      0.70 o 
  -9   2   9        1.26        1.70      0.36 o 
  -8   2   9        3.89        5.00      0.45 o 
  -7   2   9        2.77        2.80      0.30 o 
  -6   2   9        8.39        7.19      0.35 o 
  -5   2   9      155.44      140.89      1.64 o 
  -4   2   9       77.26       71.07      0.72 o 
  -3   2   9       13.81       12.57      0.23 o 
  -2   2   9       26.46       28.96      0.38 o 
  -1   2   9       65.13       66.69      0.56 o 
   0   2   9       92.38       83.69      0.69 o 
   1   2   9       64.67       71.67      0.65 o 
   2   2   9      760.48      734.53      5.59 o 
   3   2   9       49.21       47.58      0.73 o 
   4   2   9        6.32        4.63      0.30 o 
   5   2   9        0.82        1.40      0.22 o 
   6   2   9        8.34        9.61      0.60 o 
   7   2   9       51.33       55.50      1.50 o 
   8   2   9      155.71      154.90      3.54 o 
  -8   3   9       73.86       77.58      1.45 o 
  -7   3   9       16.38       15.55      0.57 o 
  -6   3   9       27.16       26.52      0.62 o 
  -5   3   9        0.01        0.00      0.13 o 
  -4   3   9      871.88      851.70      6.33 o 
  -3   3   9      450.57      432.28      3.44 o 
  -2   3   9        4.22        3.83      0.20 o 
  -1   3   9       49.53       46.80      0.58 o 
   0   3   9        0.97        1.36      0.14 o 
   1   3   9        0.50        0.32      0.08 o 
   2   3   9      459.24      454.70      4.02 o 
   3   3   9      107.80      110.28      1.48 o 
   4   3   9        6.75        6.42      0.37 o 
   5   3   9        7.88        6.22      0.37 o 
   6   3   9        8.91        9.60      0.52 o 
   7   3   9        1.35        1.29      0.34 o 
  -8   4   9        5.84        6.06      0.42 o 
  -7   4   9        0.10       -0.10      0.16 o 
  -6   4   9       22.65       21.96      0.57 o 
  -5   4   9       54.69       50.13      0.84 o 
  -4   4   9       91.52       86.54      0.95 o 
  -3   4   9       26.01       25.58      0.53 o 
  -2   4   9       34.22       31.53      0.60 o 
  -1   4   9       14.12       15.33      0.37 o 
   0   4   9       16.76       15.57      0.36 o 
   1   4   9       62.63       59.89      0.93 o 
   2   4   9      351.39      350.45      6.50 o 
   3   4   9       67.40       63.49      1.51 o 
   4   4   9       10.70       10.64      0.50 o 
   5   4   9        0.90        0.72      0.23 o 
   6   4   9        6.27        6.85      1.48 o 
   7   4   9       59.14       58.77      1.61 o 
  -7   5   9        0.94        1.34      0.24 o 
  -6   5   9        3.08        3.29      0.29 o 
  -5   5   9       13.18       13.67      0.55 o 
  -4   5   9      278.94      270.86      2.66 o 
  -3   5   9      500.41      501.76      5.84 o 
  -2   5   9        4.55        4.85      0.26 o 
  -1   5   9       27.81       26.42      0.54 o 
   0   5   9       13.72       12.50      0.36 o 
   1   5   9       75.30       73.43      1.43 o 
   2   5   9      103.49      109.15      1.72 o 
   3   5   9       90.16       93.24      1.59 o 
   4   5   9       10.95       10.07      0.52 o 
   5   5   9        0.69        0.63      0.25 o 
   6   5   9        1.17        0.81      0.26 o 
  -7   6   9        0.84        0.57      0.20 o 
  -6   6   9       32.27       32.63      0.99 o 
  -5   6   9       12.06       11.53      0.71 o 
  -4   6   9       70.90       70.55      1.22 o 
  -3   6   9       23.39       23.79      0.56 o 
  -2   6   9       24.87       25.60      0.67 o 
  -1   6   9        0.07        0.04      0.12 o 
   0   6   9        0.02        0.20      0.14 o 
   1   6   9       27.64       26.16      0.75 o 
   2   6   9      177.73      173.08      2.47 o 
   3   6   9       60.33       61.42      1.27 o 
   4   6   9       14.12       16.31      0.95 o 
   5   6   9        3.56        3.48      0.40 o 
   6   6   9        0.39        0.31      0.24 o 
  -6   7   9        2.03        2.03      0.38 o 
  -5   7   9        4.70        3.92      0.38 o 
  -4   7   9      233.48      228.72      4.66 o 
  -3   7   9      149.09      148.86      1.76 o 
  -2   7   9        0.46        0.58      0.16 o 
  -1   7   9        8.09        9.19      0.43 o 
   0   7   9        0.51        0.62      0.18 o 
   1   7   9        8.75        9.29      0.49 o 
   2   7   9       98.52       96.50      1.69 o 
   3   7   9       34.94       35.88      0.97 o 
   4   7   9        0.66        0.19      0.23 o 
   5   7   9        3.38        2.51      0.35 o 
  -4   8   9       17.34       19.46      0.59 o 
  -3   8   9       10.16        9.85      0.48 o 
  -2   8   9        0.28        0.53      0.25 o 
  -1   8   9       18.85       19.85      0.61 o 
   0   8   9        5.35        4.52      0.41 o 
   1   8   9       22.82       22.18      0.75 o 
   2   8   9      115.11      112.53      1.94 o 
   3   8   9        7.35        6.47      1.00 o 
  -2   9   9        1.30        1.14      0.41 o 
  -1   9   9        4.74        4.38      0.70 o 
   0   9   9        0.11        0.35      0.26 o 
   1   9   9        6.97        5.92      1.24 o 
  -9   0  10       98.05      107.98      3.28 o 
  -8   0  10      122.55      128.22      1.92 o 
  -7   0  10       40.05       41.77      0.90 o 
  -6   0  10       11.06       12.54      0.45 o 
  -5   0  10       33.16       30.18      0.68 o 
  -4   0  10       21.09       19.93      0.47 o 
  -3   0  10     1373.72     1332.01     11.97 o 
  -2   0  10      973.62      941.28      8.56 o 
  -1   0  10       32.58       35.19      0.51 o 
   0   0  10       20.68       21.98      0.38 o 
   1   0  10      263.04      268.77      2.68 o 
   2   0  10      716.67      703.98      6.51 o 
   3   0  10      608.04      592.71      6.62 o 
   4   0  10      141.71      146.10      2.89 o 
   5   0  10        0.92        1.27      0.40 o 
   6   0  10        0.54        0.35      0.31 o 
   7   0  10      133.03      140.22      3.84 o 
   8   0  10      174.99      183.02      4.79 o 
  -9   1  10      135.04      147.09      2.66 o 
  -8   1  10       94.21       94.85      1.60 o 
  -7   1  10        1.06        0.84      0.22 o 
  -6   1  10       11.30        9.58      0.29 o 
  -5   1  10      127.02      121.59      1.18 o 
  -4   1  10      323.19      305.36      2.42 o 
  -3   1  10       84.42       72.78      0.70 o 
  -2   1  10        0.19        0.49      0.08 o 
  -1   1  10        5.59        8.39      0.16 o 
   0   1  10        3.57        4.57      0.14 o 
   1   1  10      203.11      178.98      1.37 o 
   2   1  10      228.47      217.94      1.74 o 
   3   1  10        7.23        8.35      0.38 o 
   4   1  10        2.43        2.54      0.25 o 
   5   1  10        0.02        0.32      0.19 o 
   6   1  10       17.98       17.31      0.77 o 
   7   1  10       18.34       20.86      1.19 o 
   8   1  10        2.32        3.19      0.47 o 
  -9   2  10       26.58       31.84      1.77 o 
  -8   2  10      222.79      228.68      3.03 o 
  -7   2  10       13.43       12.74      0.72 o 
  -6   2  10       32.70       32.17      0.67 o 
  -5   2  10        1.48        1.65      0.19 o 
  -4   2  10      164.65      158.10      1.54 o 
  -3   2  10      702.14      682.85      5.11 o 
  -2   2  10      728.20      702.36      4.89 o 
  -1   2  10      145.73      147.05      1.05 o 
   0   2  10       18.24       16.14      0.24 o 
   1   2  10       44.72       45.29      0.53 o 
   2   2  10      700.20      691.99      5.31 o 
   3   2  10      640.68      630.49      5.46 o 
   4   2  10       53.23       54.08      1.84 o 
   5   2  10       23.88       24.33      0.70 o 
   6   2  10        3.07        3.72      0.45 o 
   7   2  10      110.93      109.85      3.24 o 
  -8   3  10       46.59       48.66      1.26 o 
  -7   3  10       14.45       15.34      0.57 o 
  -6   3  10       54.23       52.51      1.04 o 
  -5   3  10       51.39       47.87      0.81 o 
  -4   3  10      223.03      216.56      2.28 o 
  -3   3  10      149.49      148.16      1.67 o 
  -2   3  10       32.45       33.95      0.61 o 
  -1   3  10        4.11        3.12      0.20 o 
   0   3  10        8.97        9.46      0.32 o 
   1   3  10      184.75      182.87      1.87 o 
   2   3  10       41.09       40.39      0.88 o 
   3   3  10        7.70        7.53      0.34 o 
   4   3  10       10.20        9.77      0.38 o 
   5   3  10        0.61        0.83      0.21 o 
   6   3  10        5.50        5.86      0.44 o 
   7   3  10       34.04       34.23      1.18 o 
  -8   4  10      117.87      124.33      2.01 o 
  -7   4  10       14.04       14.21      0.65 o 
  -6   4  10       20.04       20.83      0.64 o 
  -5   4  10        1.97        1.93      0.28 o 
  -4   4  10       50.22       51.19      0.74 o 
  -3   4  10      504.75      492.31      4.84 o 
  -2   4  10      426.31      405.33      3.61 o 
  -1   4  10       35.12       35.34      0.63 o 
   0   4  10        0.64        0.09      0.14 o 
   1   4  10       36.56       34.44      0.81 o 
   2   4  10      435.36      430.75      5.01 o 
   3   4  10      391.36      390.48      4.67 o 
   4   4  10       65.33       64.90      1.82 o 
   5   4  10        6.20        7.12      0.62 o 
   6   4  10        0.76        0.73      0.31 o 
   7   4  10       70.86       72.46      1.85 o 
  -7   5  10        2.00        1.46      0.25 o 
  -6   5  10        0.02       -0.06      0.16 o 
  -5   5  10       72.36       70.45      1.07 o 
  -4   5  10      143.62      141.03      1.65 o 
  -3   5  10       24.05       23.11      0.85 o 
  -2   5  10       10.80       11.16      0.44 o 
  -1   5  10        6.07        6.47      0.33 o 
   0   5  10        0.57        0.42      0.25 o 
   1   5  10       43.96       47.92      1.03 o 
   2   5  10      105.95      104.35      1.71 o 
   3   5  10        7.06        6.79      0.47 o 
   4   5  10        1.26        1.01      0.25 o 
   5   5  10        1.18        1.09      0.28 o 
   6   5  10       16.52       16.25      1.16 o 
  -6   6  10        6.61        6.76      0.56 o 
  -5   6  10        7.85        7.85      0.84 o 
  -4   6  10        9.26        8.81      0.49 o 
  -3   6  10      341.64      329.27      3.17 o 
  -2   6  10      206.88      202.00      2.14 o 
  -1   6  10        7.17        6.81      0.36 o 
   0   6  10        5.93        6.05      0.39 o 
   1   6  10       39.56       38.93      0.95 o 
   2   6  10      189.29      177.22      2.56 o 
   3   6  10      235.18      230.00      3.16 o 
   4   6  10       44.92       47.44      1.16 o 
   5   6  10        0.34        0.27      0.23 o 
  -5   7  10       17.71       18.50      0.67 o 
  -4   7  10       58.49       55.87      1.12 o 
  -3   7  10       41.32       41.30      0.81 o 
  -2   7  10        0.00       -0.13      0.13 o 
  -1   7  10        2.39        2.03      0.26 o 
   0   7  10        0.37        0.37      0.18 o 
   1   7  10       45.07       45.45      1.08 o 
   2   7  10       16.33       15.71      0.65 o 
   3   7  10        1.80        1.84      0.32 o 
   4   7  10        0.21        0.25      0.23 o 
  -4   8  10       37.03       36.06      0.81 o 
  -3   8  10       99.82       96.96      1.38 o 
  -2   8  10      102.84      101.26      1.81 o 
  -1   8  10       15.05       16.18      0.57 o 
   0   8  10        4.08        3.56      0.33 o 
   1   8  10        0.74        0.40      0.24 o 
   2   8  10      124.80      123.92      2.11 o 
   3   8  10      125.63      123.57      2.13 o 
  -8   0  11      104.14      106.94      2.09 o 
  -7   0  11       12.55       12.18      0.56 o 
  -6   0  11        2.03        2.26      0.26 o 
  -5   0  11        2.62        3.78      0.30 o 
  -4   0  11       15.82       15.18      0.46 o 
  -3   0  11       46.13       47.47      0.76 o 
  -2   0  11      147.31      139.90      1.57 o 
  -1   0  11       12.86       15.93      0.34 o 
   0   0  11       25.78       27.76      0.52 o 
   1   0  11        7.28        6.92      0.27 o 
   2   0  11       27.55       28.27      0.55 o 
   3   0  11       34.16       33.26      0.62 o 
   4   0  11       26.20       26.73      0.78 o 
   5   0  11        1.04        1.32      0.27 o 
   6   0  11        0.96        0.96      0.42 o 
   7   0  11        2.78        2.03      0.55 o 
  -8   1  11       11.43       10.85      0.74 o 
  -7   1  11        0.01        0.10      0.15 o 
  -6   1  11       36.01       37.88      0.58 o 
  -5   1  11       15.13       16.22      0.44 o 
  -4   1  11      118.70      121.00      1.16 o 
  -3   1  11        0.19        0.24      0.08 o 
  -2   1  11      108.53       98.94      0.77 o 
  -1   1  11       81.56       90.76      0.71 o 
   0   1  11      162.71      147.19      1.09 o 
   1   1  11       50.74       49.10      0.57 o 
   2   1  11      318.96      295.69      2.43 o 
   3   1  11        4.47        4.24      0.45 o 
   4   1  11       21.46       20.53      0.60 o 
   5   1  11       16.46       16.51      0.72 o 
   6   1  11        5.66        7.99      1.02 o 
   7   1  11       77.14       78.50      2.39 o 
  -8   2  11       25.60       25.69      0.78 o 
  -7   2  11       81.49       77.49      1.89 o 
  -6   2  11       24.97       25.30      0.60 o 
  -5   2  11        2.36        2.64      0.23 o 
  -4   2  11       83.81       81.30      0.96 o 
  -3   2  11        9.63        8.58      0.26 o 
  -2   2  11       25.88       24.30      0.37 o 
  -1   2  11       24.14       26.10      0.40 o 
   0   2  11        0.00        0.20      0.07 o 
   1   2  11       36.86       35.66      0.60 o 
   2   2  11        1.10        1.16      0.14 o 
   3   2  11        2.03        1.80      0.39 o 
   4   2  11       26.25       26.48      0.93 o 
   5   2  11        2.03        2.06      0.39 o 
   6   2  11        3.19        2.63      0.39 o 
   7   2  11       13.85       14.10      0.77 o 
  -8   3  11       17.58       18.76      0.69 o 
  -7   3  11        2.19        2.29      0.29 o 
  -6   3  11       80.18       78.72      1.21 o 
  -5   3  11        3.97        3.12      0.26 o 
  -4   3  11       26.79       26.46      0.71 o 
  -3   3  11        0.48        0.27      0.13 o 
  -2   3  11       37.00       30.56      0.58 o 
  -1   3  11        6.55        6.04      0.30 o 
   0   3  11      244.72      233.63      2.24 o 
   1   3  11       89.20       85.98      1.18 o 
   2   3  11      273.36      255.21      3.22 o 
   3   3  11        0.70        1.01      0.21 o 
   4   3  11        0.26        0.10      0.19 o 
   5   3  11        0.44        0.23      0.17 o 
   6   3  11        4.09        3.52      0.37 o 
   7   3  11       57.56       63.92      3.81 o 
  -8   4  11       32.92       34.65      0.94 o 
  -7   4  11       32.52       30.68      0.85 o 
  -6   4  11        4.35        4.24      0.36 o 
  -5   4  11        0.61        0.70      0.17 o 
  -4   4  11       24.17       22.58      0.86 o 
  -3   4  11        0.33        0.33      0.30 o 
  -2   4  11       51.85       47.16      0.77 o 
  -1   4  11       17.93       17.74      0.45 o 
   0   4  11        4.97        4.13      0.26 o 
   1   4  11        6.94        6.35      0.42 o 
   2   4  11        5.89        5.66      0.44 o 
   3   4  11        1.21        0.76      0.21 o 
   4   4  11       19.34       19.27      0.72 o 
   5   4  11        0.07       -0.03      0.25 o 
   6   4  11        0.00       -0.09      0.25 o 
  -7   5  11        0.00        0.26      0.21 o 
  -6   5  11        4.64        4.69      0.39 o 
  -5   5  11       17.96       19.44      0.59 o 
  -4   5  11       78.63       76.46      1.25 o 
  -3   5  11        0.13        0.11      0.18 o 
  -2   5  11       56.70       56.13      0.89 o 
  -1   5  11       45.60       45.79      0.77 o 
   0   5  11       22.51       22.64      0.60 o 
   1   5  11       28.76       27.86      0.79 o 
   2   5  11      137.90      132.29      2.06 o 
   3   5  11        8.92        8.32      0.53 o 
   4   5  11       22.15       20.70      0.74 o 
   5   5  11        7.12        6.89      0.64 o 
   6   5  11        7.74        7.27      0.67 o 
  -6   6  11        0.01        0.28      0.32 o 
  -5   6  11        0.13       -0.06      0.25 o 
  -4   6  11        2.64        2.20      0.36 o 
  -3   6  11        0.83        0.82      0.20 o 
  -2   6  11       57.55       57.97      1.10 o 
  -1   6  11        3.24        3.39      0.28 o 
   0   6  11        2.80        2.01      0.28 o 
   1   6  11        0.42        0.29      0.20 o 
   2   6  11       17.26       16.85      0.66 o 
   3   6  11        2.25        2.23      0.60 o 
   4   6  11        3.13        2.50      0.39 o 
   5   6  11        0.05        0.02      0.23 o 
  -5   7  11        0.12       -0.22      0.50 o 
  -4   7  11       18.39       16.09      0.55 o 
  -3   7  11        1.40        1.49      0.27 o 
  -2   7  11        9.09        8.77      0.42 o 
  -1   7  11        0.54        0.32      0.19 o 
   0   7  11       23.63       22.50      0.65 o 
   1   7  11       32.07       31.24      0.91 o 
   2   7  11       89.44       89.51      1.75 o 
   3   7  11        0.20        0.19      0.23 o 
   4   7  11        1.75        1.60      0.33 o 
  -3   8  11       12.92       13.38      0.59 o 
  -2   8  11        4.65        4.54      0.44 o 
  -1   8  11        6.36        7.71      0.48 o 
   0   8  11        0.00        0.37      0.37 o 
   1   8  11       11.55       10.64      0.58 o 
   2   8  11        0.02       -0.13      0.21 o 
  -8   0  12       35.65       39.00      1.12 o 
  -7   0  12       69.96       75.17      1.33 o 
  -6   0  12      110.60      121.00      1.96 o 
  -5   0  12      103.63      101.24      1.51 o 
  -4   0  12       43.45       45.16      0.90 o 
  -3   0  12        5.49        5.58      0.29 o 
  -2   0  12      175.38      157.11      1.58 o 
  -1   0  12      236.66      174.97      1.71 o 
   0   0  12      141.80      122.12      1.44 o 
   1   0  12       22.31       18.87      0.44 o 
   2   0  12       63.03       57.58      0.92 o 
   3   0  12        0.62        0.36      0.14 o 
   4   0  12       75.66       76.76      1.51 o 
   5   0  12       11.86       13.31      0.94 o 
   6   0  12        1.59        1.91      0.52 o 
   7   0  12       28.82       26.63      1.50 o 
  -8   1  12       22.69       20.65      0.93 o 
  -7   1  12        0.07        0.03      0.15 o 
  -6   1  12        8.99       10.34      0.35 o 
  -5   1  12        2.27        1.61      0.24 o 
  -4   1  12        1.18        1.27      0.14 o 
  -3   1  12      119.85      114.46      0.97 o 
  -2   1  12       89.08       97.69      0.78 o 
  -1   1  12       27.58       33.52      0.38 o 
   0   1  12        1.84        0.55      0.08 o 
   1   1  12      212.24      201.90      1.77 o 
   2   1  12      111.78      112.87      1.64 o 
   3   1  12        0.04        0.10      0.11 o 
   4   1  12        1.35        1.80      0.25 o 
   5   1  12        3.76        4.05      0.46 o 
   6   1  12        2.06        2.01      0.37 o 
   7   1  12       54.50       60.82      2.32 o 
  -8   2  12       23.90       25.10      0.78 o 
  -7   2  12      148.60      152.73      2.95 o 
  -6   2  12       12.48       14.18      0.47 o 
  -5   2  12       11.85       10.81      0.39 o 
  -4   2  12       55.61       55.85      0.89 o 
  -3   2  12        2.57        3.29      0.25 o 
  -2   2  12       27.59       22.45      0.50 o 
  -1   2  12      478.19      406.53      2.97 o 
   0   2  12       69.30       55.53      0.73 o 
   1   2  12       38.44       34.29      0.58 o 
   2   2  12        7.02        6.50      0.55 o 
   3   2  12       23.14       21.60      0.63 o 
   4   2  12       23.11       24.57      0.70 o 
   5   2  12       19.97       21.36      0.82 o 
   6   2  12        3.95        3.87      0.65 o 
   7   2  12       10.85       11.86      0.76 o 
  -8   3  12       53.04       49.24      1.14 o 
  -7   3  12        6.44        8.06      0.92 o 
  -6   3  12        7.64        8.51      0.39 o 
  -5   3  12       22.55       20.55      0.54 o 
  -4   3  12       17.98       18.05      0.48 o 
  -3   3  12       24.44       22.21      0.51 o 
  -2   3  12      103.04      104.11      1.40 o 
  -1   3  12       23.03       27.65      0.55 o 
   0   3  12       31.50       30.02      0.58 o 
   1   3  12       55.12       51.75      0.87 o 
   2   3  12      157.93      153.76      4.01 o 
   3   3  12        0.41        0.73      0.27 o 
   4   3  12        7.32        5.66      0.53 o 
   5   3  12       13.65       12.82      1.30 o 
   6   3  12        9.03        8.74      0.99 o 
  -7   4  12       80.08       81.41      1.75 o 
  -6   4  12       30.84       32.67      0.84 o 
  -5   4  12       16.43       16.47      0.49 o 
  -4   4  12       24.16       24.77      0.57 o 
  -3   4  12        0.00        0.07      0.13 o 
  -2   4  12       63.88       57.42      0.89 o 
  -1   4  12      259.49      238.29      2.60 o 
   0   4  12       56.73       51.17      0.81 o 
   1   4  12       11.27       10.45      0.48 o 
   2   4  12       14.73       13.81      0.62 o 
   3   4  12        6.37        5.41      0.43 o 
   4   4  12       33.83       36.12      2.01 o 
   5   4  12       16.68       18.14      0.87 o 
   6   4  12        0.81        1.07      0.36 o 
  -7   5  12        0.30        0.36      0.22 o 
  -6   5  12        4.20        4.16      0.38 o 
  -5   5  12        0.04        0.40      0.32 o 
  -4   5  12        5.43        5.80      0.47 o 
  -3   5  12       87.05       86.05      1.21 o 
  -2   5  12       21.26       21.37      0.60 o 
  -1   5  12        1.28        1.33      0.19 o 
   0   5  12        0.30        0.36      0.25 o 
   1   5  12      111.84      104.53      1.77 o 
   2   5  12       35.80       35.81      0.94 o 
   3   5  12        0.30        0.11      0.20 o 
   4   5  12        0.06       -0.05      0.25 o 
   5   5  12        0.03        0.29      0.35 o 
  -6   6  12       39.90       40.19      0.96 o 
  -5   6  12       14.15       14.64      0.95 o 
  -4   6  12        5.95        5.98      0.62 o 
  -3   6  12        0.02       -0.06      0.17 o 
  -2   6  12       69.97       69.25      1.07 o 
  -1   6  12      105.01       99.62      1.51 o 
   0   6  12       49.84       49.54      0.99 o 
   1   6  12        5.40        6.59      0.50 o 
   2   6  12        6.82        6.17      0.48 o 
   3   6  12        0.82        0.70      0.38 o 
   4   6  12       43.81       48.13      1.21 o 
  -5   7  12        4.45        5.12      0.96 o 
  -4   7  12        2.76        1.02      0.27 o 
  -3   7  12       15.85       14.17      0.57 o 
  -2   7  12       13.14       13.23      0.53 o 
  -1   7  12        1.75        1.81      0.27 o 
   0   7  12        5.24        5.30      0.40 o 
   1   7  12       15.95       16.69      0.69 o 
   2   7  12       33.02       31.31      0.95 o 
   3   7  12        1.52        1.39      0.31 o 
  -2   8  12       10.69        9.64      0.64 o 
  -1   8  12      110.16      113.18      2.14 o 
   0   8  12        8.05        8.90      0.64 o 
   1   8  12        1.35        1.46      0.38 o 
  -8   0  13       11.33       11.78      0.80 o 
  -7   0  13       79.37       84.80      1.63 o 
  -6   0  13      184.36      195.69      2.70 o 
  -5   0  13      197.95      197.97      2.52 o 
  -4   0  13       11.28       13.14      0.77 o 
  -3   0  13        2.28        1.64      0.24 o 
  -2   0  13       45.37       35.61      0.58 o 
  -1   0  13      473.45      402.98      3.52 o 
   0   0  13       71.70       48.18      0.78 o 
   1   0  13        3.71        2.08      0.21 o 
   2   0  13        0.00       -0.04      0.14 o 
   3   0  13        1.20        1.80      0.51 o 
   4   0  13       25.37       28.37      0.84 o 
   5   0  13      147.19      148.75      3.85 o 
   6   0  13        5.72        4.77      0.75 o 
  -8   1  13        0.11        0.02      0.27 o 
  -7   1  13        2.93        3.87      0.33 o 
  -6   1  13        0.68        0.93      0.16 o 
  -5   1  13        2.38        2.89      0.22 o 
  -4   1  13        0.44        0.37      0.13 o 
  -3   1  13       29.66       33.59      0.47 o 
  -2   1  13       14.69       12.92      0.25 o 
  -1   1  13       27.41       29.62      0.42 o 
   0   1  13        3.03        6.88      0.25 o 
   1   1  13        5.84        5.27      0.30 o 
   2   1  13       22.46       23.22      0.46 o 
   3   1  13       72.69       65.71      1.27 o 
   4   1  13        0.06        0.09      0.16 o 
   5   1  13        9.11       10.47      0.85 o 
   6   1  13        3.89        3.40      0.73 o 
  -8   2  13        0.00        0.05      0.20 o 
  -7   2  13       80.08       83.40      1.30 o 
  -6   2  13      265.04      278.55      3.01 o 
  -5   2  13       44.05       45.19      0.83 o 
  -4   2  13       12.62       11.22      0.69 o 
  -3   2  13        5.94        5.54      0.28 o 
  -2   2  13       65.17       55.63      0.69 o 
  -1   2  13      206.64      170.63      1.52 o 
   0   2  13      196.25      162.11      1.88 o 
   1   2  13        6.86        8.86      0.40 o 
   2   2  13        0.20        0.78      0.31 o 
   3   2  13       10.35        9.66      0.63 o 
   4   2  13       63.12       64.92      1.26 o 
   5   2  13       71.79       77.83      2.04 o 
   6   2  13       13.02       12.41      0.72 o 
  -7   3  13        6.68        6.76      0.56 o 
  -6   3  13       14.56       15.70      0.51 o 
  -5   3  13        0.00        0.05      0.14 o 
  -4   3  13        4.57        4.89      0.33 o 
  -3   3  13        0.01        0.26      0.13 o 
  -2   3  13       57.99       56.41      0.80 o 
  -1   3  13        0.59        0.86      0.17 o 
   0   3  13        2.18        3.63      0.28 o 
   1   3  13        0.62        0.64      0.42 o 
   2   3  13       60.10       55.57      1.49 o 
   3   3  13       15.52       14.92      0.76 o 
   4   3  13        1.74        1.30      0.34 o 
   5   3  13        6.76        7.62      1.37 o 
   6   3  13        0.29        0.68      0.43 o 
  -7   4  13       55.85       57.73      1.41 o 
  -6   4  13      158.93      158.99      2.30 o 
  -5   4  13       59.93       60.32      1.07 o 
  -4   4  13        0.01       -0.14      0.14 o 
  -3   4  13        2.40        2.47      0.22 o 
  -2   4  13       33.48       29.91      0.71 o 
  -1   4  13      193.12      171.55      2.07 o 
   0   4  13       76.89       69.78      1.00 o 
   1   4  13        2.44        2.66      0.32 o 
   2   4  13        0.01        0.00      0.22 o 
   3   4  13        1.61        1.35      0.33 o 
   4   4  13       25.03       27.27      1.04 o 
   5   4  13       60.99       60.96      1.85 o 
  -6   5  13        1.63        1.82      0.55 o 
  -5   5  13        2.13        2.50      0.30 o 
  -4   5  13        0.37        0.33      0.16 o 
  -3   5  13       22.09       23.26      0.90 o 
  -2   5  13        0.01        0.00      0.14 o 
  -1   5  13       10.60       11.84      0.42 o 
   0   5  13        0.58        1.01      0.21 o 
   1   5  13        4.66        3.92      0.39 o 
   2   5  13        0.97        0.84      0.25 o 
   3   5  13       39.11       36.41      1.27 o 
   4   5  13        0.34        0.18      0.28 o 
   5   5  13        8.46        8.70      0.79 o 
  -5   6  13       52.64       52.24      1.61 o 
  -4   6  13        5.47        5.26      0.69 o 
  -3   6  13        0.14       -0.18      0.18 o 
  -2   6  13       20.29       19.75      0.56 o 
  -1   6  13      125.06      120.88      1.76 o 
   0   6  13       22.66       20.52      0.64 o 
   1   6  13        0.01        0.31      0.22 o 
   2   6  13        2.18        2.38      0.41 o 
   3   6  13        0.45        0.39      0.26 o 
   4   6  13        8.83        9.64      0.78 o 
  -4   7  13        0.74        1.11      0.45 o 
  -3   7  13        0.30        0.39      0.20 o 
  -2   7  13        5.33        5.50      0.42 o 
  -1   7  13        0.01        0.22      0.24 o 
   0   7  13        0.05        0.18      0.23 o 
   1   7  13        0.94        0.63      0.26 o 
   2   7  13        7.62        8.36      0.61 o 
  -8   0  14        5.99        5.70      0.88 o 
  -7   0  14       19.28       21.05      0.85 o 
  -6   0  14       21.94       22.74      0.81 o 
  -5   0  14        1.62        2.38      0.45 o 
  -4   0  14       57.05       60.65      1.09 o 
  -3   0  14       13.72       10.54      0.36 o 
  -2   0  14        2.78        1.74      0.22 o 
  -1   0  14       12.81        9.13      0.40 o 
   0   0  14        0.18        0.62      0.15 o 
   1   0  14       44.67       42.58      0.84 o 
   2   0  14        4.63        3.81      0.31 o 
   3   0  14        0.52        0.85      0.20 o 
   4   0  14        8.49        9.85      0.53 o 
   5   0  14        3.93        3.93      0.67 o 
   6   0  14        3.27        4.07      0.73 o 
  -8   1  14       10.15       11.64      0.78 o 
  -7   1  14       50.02       51.34      0.98 o 
  -6   1  14       12.46       10.72      0.37 o 
  -5   1  14       54.16       57.13      0.84 o 
  -4   1  14       12.92       15.90      0.47 o 
  -3   1  14        1.20        0.90      0.13 o 
  -2   1  14        4.50        3.48      0.19 o 
  -1   1  14        3.40        1.86      0.16 o 
   0   1  14        0.02        0.10      0.08 o 
   1   1  14        6.20        4.29      0.22 o 
   2   1  14        3.38        4.04      0.22 o 
   3   1  14       17.24       17.49      0.60 o 
   4   1  14       11.59       11.63      0.49 o 
   5   1  14       25.81       27.77      0.78 o 
   6   1  14        1.17        0.81      0.32 o 
  -7   2  14        0.08        0.28      0.18 o 
  -6   2  14        4.82        4.91      0.41 o 
  -5   2  14        0.94        0.87      0.18 o 
  -4   2  14        1.43        2.25      0.23 o 
  -3   2  14       10.00       10.91      0.35 o 
  -2   2  14       36.44       31.85      0.58 o 
  -1   2  14        8.05        6.15      0.30 o 
   0   2  14       10.57       10.96      0.37 o 
   1   2  14        0.67        0.86      0.19 o 
   2   2  14        3.75        4.70      0.46 o 
   3   2  14        1.26        0.70      0.26 o 
   4   2  14        5.59        6.01      0.56 o 
   5   2  14       14.80       15.85      0.77 o 
   6   2  14        0.03        0.22      0.25 o 
  -7   3  14       66.25       65.40      1.33 o 
  -6   3  14        0.23        0.41      0.16 o 
  -5   3  14        3.53        4.03      0.31 o 
  -4   3  14       28.71       29.74      0.79 o 
  -3   3  14        0.11        0.04      0.12 o 
  -2   3  14        0.01        0.13      0.14 o 
  -1   3  14       37.20       34.63      1.11 o 
   0   3  14       15.29       12.94      0.65 o 
   1   3  14        0.92        0.92      0.26 o 
   2   3  14        8.14        9.11      0.65 o 
   3   3  14        1.06        1.86      0.36 o 
   4   3  14       26.91       24.49      0.99 o 
   5   3  14        8.70        8.15      0.70 o 
  -6   4  14        5.35        4.62      0.42 o 
  -5   4  14        0.16        0.35      0.18 o 
  -4   4  14        9.50       10.14      0.43 o 
  -3   4  14        0.01        0.06      0.14 o 
  -2   4  14       11.44       10.35      0.82 o 
  -1   4  14        2.55        1.80      0.23 o 
   0   4  14        0.54        0.70      0.21 o 
   1   4  14        3.74        3.81      0.45 o 
   2   4  14        0.00        0.19      0.24 o 
   3   4  14        0.19       -0.07      0.33 o 
   4   4  14        8.00        9.12      0.73 o 
   5   4  14        5.96        7.18      0.67 o 
  -6   5  14       16.03       15.17      0.86 o 
  -5   5  14       33.88       34.68      0.77 o 
  -4   5  14        1.04        1.27      0.19 o 
  -3   5  14        0.06        0.21      0.14 o 
  -2   5  14       17.44       17.43      0.58 o 
  -1   5  14        0.01        0.08      0.17 o 
   0   5  14        0.38        0.73      0.22 o 
   1   5  14        3.44        2.24      0.40 o 
   2   5  14        0.76        0.76      0.31 o 
   3   5  14       13.50       12.90      0.77 o 
   4   5  14        0.75        0.44      0.33 o 
  -5   6  14        0.15        0.36      0.20 o 
  -4   6  14       14.15       13.17      0.57 o 
  -3   6  14        3.70        3.19      0.49 o 
  -2   6  14        0.68        0.29      0.20 o 
  -1   6  14        3.04        2.31      0.34 o 
   0   6  14        0.04        0.05      0.17 o 
   1   6  14        3.48        3.18      0.58 o 
   2   6  14        2.45        1.76      0.41 o 
   3   6  14        1.26        1.14      0.37 o 
  -3   7  14        0.44        0.43      0.21 o 
  -2   7  14        2.04        2.38      0.36 o 
  -1   7  14        8.23        8.21      0.68 o 
   0   7  14        2.36        1.62      0.33 o 
   1   7  14        1.11        1.21      0.31 o 
  -7   0  15       96.56       99.93      3.35 o 
  -6   0  15        5.89        6.74      0.68 o 
  -5   0  15        0.10        0.30      0.23 o 
  -4   0  15       68.71       78.00      1.39 o 
  -3   0  15       65.32       70.03      1.03 o 
  -2   0  15        0.65        1.03      0.16 o 
  -1   0  15       60.53       60.38      1.05 o 
   0   0  15        7.49        7.92      0.42 o 
   1   0  15       40.09       42.59      1.21 o 
   2   0  15       79.51       84.50      1.36 o 
   3   0  15       33.14       33.02      0.94 o 
   4   0  15       41.87       44.22      1.81 o 
   5   0  15        4.52        7.08      0.88 o 
   6   0  15       15.66       12.40      1.00 o 
  -7   1  15        0.29        0.29      0.26 o 
  -6   1  15        0.05        0.04      0.21 o 
  -5   1  15       14.48       15.17      0.42 o 
  -4   1  15        7.74        7.10      0.36 o 
  -3   1  15       33.76       32.22      0.60 o 
  -2   1  15        0.17        0.53      0.14 o 
  -1   1  15       16.80       15.47      0.40 o 
   0   1  15        0.23        0.45      0.13 o 
   1   1  15        1.61        3.09      0.27 o 
   2   1  15       12.11       12.06      0.37 o 
   3   1  15       71.43       72.61      1.12 o 
   4   1  15        4.57        3.85      0.36 o 
   5   1  15       26.35       27.44      0.97 o 
  -7   2  15       23.98       25.73      0.70 o 
  -6   2  15       54.67       55.88      1.84 o 
  -5   2  15       13.36       13.18      0.47 o 
  -4   2  15       64.24       71.50      1.01 o 
  -3   2  15       14.82       17.21      0.44 o 
  -2   2  15       27.40       25.43      0.53 o 
  -1   2  15        4.91        5.56      0.33 o 
   0   2  15       12.58       13.29      0.47 o 
   1   2  15       19.35       22.65      0.55 o 
   2   2  15      135.21      141.21      2.62 o 
   3   2  15        3.26        2.55      0.40 o 
   4   2  15       17.45       19.92      0.88 o 
   5   2  15        5.61        6.16      0.89 o 
  -7   3  15        1.35        2.12      0.32 o 
  -6   3  15        1.75        1.99      0.28 o 
  -5   3  15        0.01       -0.02      0.15 o 
  -4   3  15       33.01       32.18      0.65 o 
  -3   3  15        1.29        1.14      0.18 o 
  -2   3  15        3.50        3.94      0.27 o 
  -1   3  15        2.15        1.05      0.17 o 
   0   3  15        6.52        5.89      0.43 o 
   1   3  15       19.02       19.78      0.84 o 
   2   3  15       22.43       20.52      0.88 o 
   3   3  15       54.17       55.25      1.52 o 
   4   3  15        0.47        0.17      0.27 o 
   5   3  15        7.51        7.95      0.69 o 
  -6   4  15       17.35       17.44      0.66 o 
  -5   4  15        2.99        2.80      0.30 o 
  -4   4  15       41.89       43.14      0.87 o 
  -3   4  15       28.25       28.59      0.61 o 
  -2   4  15        4.46        5.07      0.30 o 
  -1   4  15        6.07        6.68      0.41 o 
   0   4  15        4.03        4.58      0.51 o 
   1   4  15       22.03       23.04      1.28 o 
   2   4  15       60.87       61.93      2.11 o 
   3   4  15        5.77        5.78      0.61 o 
   4   4  15       16.92       16.05      0.87 o 
  -5   5  15       11.21       11.90      0.56 o 
  -4   5  15        1.28        1.02      0.21 o 
  -3   5  15       16.43       16.46      0.47 o 
  -2   5  15        0.41        0.44      0.20 o 
  -1   5  15        7.53        7.33      0.52 o 
   0   5  15        3.45        3.02      0.54 o 
   1   5  15        0.01        0.12      0.25 o 
   2   5  15        1.87        1.20      0.36 o 
   3   5  15       26.40       27.47      1.12 o 
   4   5  15        6.24        6.55      0.97 o 
  -4   6  15       26.77       27.71      0.95 o 
  -3   6  15       24.74       26.60      0.77 o 
  -2   6  15        0.01        0.22      0.22 o 
  -1   6  15        6.25        6.75      0.56 o 
   0   6  15        0.01       -0.10      0.27 o 
   1   6  15        9.70        9.22      0.76 o 
   2   6  15       23.61       24.69      1.09 o 
  -1   7  15        0.10       -0.13      0.20 o 
   0   7  15        0.99        0.08      0.45 o 
  -7   0  16        4.56        5.37      0.52 o 
  -6   0  16        0.54        1.59      0.59 o 
  -5   0  16      114.88      114.36      2.15 o 
  -4   0  16       13.30       17.70      1.11 o 
  -3   0  16        2.75        3.61      0.39 o 
  -2   0  16        2.21        2.78      0.24 o 
  -1   0  16       12.18       12.41      0.83 o 
   0   0  16       14.25       14.38      0.50 o 
   1   0  16       37.98       41.02      1.14 o 
   2   0  16       17.27       16.52      0.56 o 
   3   0  16       54.78       52.43      1.26 o 
   4   0  16        0.01        0.00      0.37 o 
   5   0  16        0.80        0.52      0.47 o 
  -7   1  16        9.39        9.33      0.54 o 
  -6   1  16       44.91       44.88      0.91 o 
  -5   1  16        0.68        0.82      0.15 o 
  -4   1  16       10.76       12.76      0.36 o 
  -3   1  16      106.49      114.34      1.21 o 
  -2   1  16        9.09        9.61      0.30 o 
  -1   1  16        5.64        6.46      0.27 o 
   0   1  16        8.97        8.16      0.31 o 
   1   1  16       10.18       12.26      0.36 o 
   2   1  16       42.48       50.00      1.03 o 
   3   1  16      118.10      123.83      1.63 o 
   4   1  16       37.61       37.99      0.92 o 
   5   1  16        0.05        0.18      0.25 o 
  -6   2  16        8.22        7.42      0.44 o 
  -5   2  16       24.21       26.04      0.67 o 
  -4   2  16       64.69       67.42      1.00 o 
  -3   2  16        0.04        0.65      0.27 o 
  -2   2  16        0.56        1.05      0.17 o 
  -1   2  16        1.03        0.94      0.16 o 
   0   2  16       57.11       57.27      1.63 o 
   1   2  16       11.74       12.51      0.55 o 
   2   2  16       17.50       17.52      0.61 o 
   3   2  16       23.79       23.56      0.73 o 
   4   2  16        5.08        4.64      0.41 o 
   5   2  16        0.85        0.91      0.30 o 
  -6   3  16       14.83       15.37      0.74 o 
  -5   3  16        0.84        0.74      0.20 o 
  -4   3  16       22.25       24.71      0.59 o 
  -3   3  16       27.87       29.89      0.63 o 
  -2   3  16       37.24       36.34      0.76 o 
  -1   3  16       13.86       13.39      0.41 o 
   0   3  16        6.13        6.85      0.47 o 
   1   3  16        0.17        0.22      0.26 o 
   2   3  16       71.57       72.02      1.78 o 
   3   3  16       65.33       64.62      2.29 o 
   4   3  16       37.40       40.14      1.33 o 
  -5   4  16       37.57       35.73      0.74 o 
  -4   4  16       29.32       31.54      0.68 o 
  -3   4  16        0.47        0.89      0.28 o 
  -2   4  16        0.56        0.83      0.18 o 
  -1   4  16        0.45        0.34      0.16 o 
   0   4  16       22.56       23.39      0.98 o 
   1   4  16       10.18       10.89      1.15 o 
   2   4  16        8.41        8.88      0.73 o 
   3   4  16       22.41       22.05      1.01 o 
   4   4  16        0.52        0.44      0.51 o 
  -4   5  16        0.99        0.93      0.21 o 
  -3   5  16       69.34       72.37      1.09 o 
  -2   5  16        0.94        0.69      0.19 o 
  -1   5  16        0.73        1.31      0.28 o 
   0   5  16        0.87        0.64      0.31 o 
   1   5  16        7.62        8.67      0.73 o 
   2   5  16       13.94       13.98      1.57 o 
  -3   6  16        2.53        2.43      0.32 o 
  -2   6  16        1.40        1.90      0.34 o 
  -1   6  16        1.08        0.56      0.26 o 
   0   6  16        4.95        4.88      0.68 o 
   1   6  16       13.04       15.19      0.87 o 
  -6   0  17        0.58        0.58      0.27 o 
  -5   0  17        0.14        0.14      0.22 o 
  -4   0  17       10.65       10.92      0.61 o 
  -3   0  17      108.97      109.86      2.06 o 
  -2   0  17       21.15       23.20      1.14 o 
  -1   0  17        9.70       10.86      0.55 o 
   0   0  17        0.49        1.19      0.22 o 
   1   0  17       14.10       15.85      0.65 o 
   2   0  17        3.35        3.65      0.35 o 
   3   0  17       53.25       55.99      2.07 o 
   4   0  17       11.67       10.46      1.05 o 
  -6   1  17        8.18       10.73      0.56 o 
  -5   1  17        1.35        1.21      0.29 o 
  -4   1  17        0.01        0.24      0.13 o 
  -3   1  17       53.99       56.76      0.82 o 
  -2   1  17       66.21       68.69      0.87 o 
  -1   1  17        2.90        2.71      0.27 o 
   0   1  17        0.46        0.31      0.13 o 
   1   1  17        1.88        2.74      0.27 o 
   2   1  17        6.68        6.67      0.45 o 
   3   1  17       10.89       10.33      0.50 o 
   4   1  17       40.67       41.76      1.19 o 
  -6   2  17        1.72        1.36      0.24 o 
  -5   2  17        8.36        7.50      0.47 o 
  -4   2  17        1.99        1.46      0.20 o 
  -3   2  17       25.78       27.01      0.60 o 
  -2   2  17       46.77       47.23      0.80 o 
  -1   2  17        5.19        4.99      0.30 o 
   0   2  17        4.48        4.87      0.57 o 
   1   2  17       47.48       48.89      1.04 o 
   2   2  17        0.12        0.21      0.20 o 
   3   2  17       38.43       39.67      0.98 o 
   4   2  17        6.19        5.35      1.27 o 
  -5   3  17       14.04       13.00      0.64 o 
  -4   3  17        2.50        3.00      0.28 o 
  -3   3  17       56.26       57.25      0.93 o 
  -2   3  17       24.27       23.60      0.61 o 
  -1   3  17       24.82       23.67      0.67 o 
   0   3  17        1.82        1.86      0.23 o 
   1   3  17        1.39        1.49      0.27 o 
   2   3  17        2.45        2.08      0.60 o 
   3   3  17       24.14       22.80      1.01 o 
  -5   4  17        2.29        2.24      0.25 o 
  -4   4  17        1.12        1.05      0.22 o 
  -3   4  17       29.80       29.01      0.91 o 
  -2   4  17       28.74       29.82      0.70 o 
  -1   4  17        4.58        4.86      0.32 o 
   0   4  17        0.15        0.10      0.28 o 
   1   4  17       22.29       22.26      1.00 o 
   2   4  17        0.32        0.30      0.30 o 
   3   4  17       24.75       25.15      1.09 o 
  -4   5  17        0.06        0.56      0.56 o 
  -3   5  17       23.37       24.15      0.67 o 
  -2   5  17       52.43       52.97      0.91 o 
  -1   5  17        1.01        0.56      0.26 o 
   0   5  17        2.26        2.84      0.82 o 
   1   5  17        1.87        0.71      0.37 o 
   2   5  17       10.95       11.35      0.87 o 
  -6   0  18       19.55       20.09      1.40 o 
  -5   0  18        7.36        6.38      0.55 o 
  -4   0  18       22.16       23.42      2.14 o 
  -3   0  18      104.63      105.13      2.04 o 
  -2   0  18        1.80        1.91      0.33 o 
  -1   0  18       15.61       16.21      0.69 o 
   0   0  18       69.82       70.87      1.98 o 
   1   0  18       72.66       76.20      1.64 o 
   2   0  18       19.73       20.83      0.67 o 
   3   0  18       40.22       37.11      1.69 o 
  -5   1  18       41.42       42.24      1.22 o 
  -4   1  18       16.90       16.20      0.65 o 
  -3   1  18       12.93       12.96      0.42 o 
  -2   1  18       62.19       65.15      1.16 o 
  -1   1  18       53.27       55.28      0.99 o 
   0   1  18       16.82       16.66      0.52 o 
   1   1  18       22.60       21.30      0.63 o 
   2   1  18       28.26       26.40      1.01 o 
   3   1  18        2.29        1.79      0.37 o 
  -5   2  18        0.73        0.65      0.19 o 
  -4   2  18       29.79       32.30      0.82 o 
  -3   2  18       35.64       33.58      0.90 o 
  -2   2  18        7.15        6.25      0.35 o 
  -1   2  18       40.49       40.57      1.03 o 
   0   2  18       55.14       56.44      1.01 o 
   1   2  18       42.52       44.84      1.03 o 
   2   2  18       42.92       44.56      1.04 o 
   3   2  18       15.46       16.06      0.64 o 
  -5   3  18        8.53        8.12      0.44 o 
  -4   3  18        0.45        0.51      0.17 o 
  -3   3  18       25.81       24.55      0.60 o 
  -2   3  18       54.16       54.04      0.91 o 
  -1   3  18       70.35       71.91      1.38 o 
   0   3  18       30.17       28.96      0.81 o 
   1   3  18        4.27        4.48      0.51 o 
   2   3  18       14.36       14.59      0.82 o 
   3   3  18        0.32        0.40      0.24 o 
  -4   4  18       13.66       15.57      0.79 o 
  -3   4  18       35.84       37.87      0.77 o 
  -2   4  18        0.30        0.57      0.35 o 
  -1   4  18       20.71       20.99      1.29 o 
   0   4  18       34.49       35.41      0.93 o 
   1   4  18       40.13       40.83      1.66 o 
   2   4  18       21.33       24.10      1.08 o 
  -2   5  18       37.56       38.47      0.97 o 
  -1   5  18       26.21       27.61      1.08 o 
   0   5  18        1.06        1.12      0.35 o 
  -5   0  19       10.94       12.60      0.70 o 
  -4   0  19       17.47       18.65      0.79 o 
  -3   0  19        2.83        2.39      0.76 o 
  -2   0  19        0.69        1.14      0.38 o 
  -1   0  19        7.49        8.79      0.96 o 
   0   0  19       22.69       21.70      0.83 o 
   1   0  19       12.96       14.51      0.68 o 
  -5   1  19       29.14       32.59      1.24 o 
  -4   1  19        2.03        1.49      0.28 o 
  -3   1  19        5.71        5.08      0.53 o 
  -2   1  19      161.16      164.84      2.39 o 
  -1   1  19      281.96      291.95      3.18 o 
   0   1  19       87.56       93.68      1.88 o 
   1   1  19        6.07        7.27      0.43 o 
   2   1  19        1.04        0.91      0.24 o 
  -4   2  19       41.93       44.15      0.93 o 
  -3   2  19        2.73        2.96      0.27 o 
  -2   2  19        1.55        2.03      0.23 o 
  -1   2  19       32.45       33.91      0.79 o 
   0   2  19        3.97        4.29      0.34 o 
   1   2  19        6.55        8.27      0.53 o 
   2   2  19        0.90        0.73      0.25 o 
  -3   3  19       25.02       25.65      0.63 o 
  -2   3  19       88.99       91.87      1.28 o 
  -1   3  19      256.33      263.71      2.99 o 
   0   3  19       82.77       86.53      1.58 o 
   1   3  19        0.21        0.36      0.20 o 
  -2   4  19        0.05        0.45      0.16 o 
  -1   4  19       14.53       15.09      0.63 o 
   0   4  19        5.52        5.22      0.44 o 
  -3   0  20        1.40        2.22      0.35 o 
  -2   0  20       44.72       45.43      1.26 o 
  -1   0  20        1.09        1.61      0.33 o 
   0   0  20       97.04       99.42      2.02 o 
   1   0  20       79.15       81.24      2.83 o 
  -3   1  20       66.27       68.68      1.39 o 
  -2   1  20      138.18      142.00      2.20 o 
  -1   1  20       53.44       55.21      1.73 o 
   0   1  20        5.11        5.36      0.44 o 
   1   1  20        1.57        1.92      0.64 o 
  -3   2  20        1.99        1.61      0.23 o 
  -2   2  20       53.52       53.40      1.03 o 
  -1   2  20        0.00        0.43      0.20 o 
   0   2  20      130.15      132.87      2.06 o 
                                                 
